# Supplementary material for: Arabidopsis Transcriptomics Reveals the Role of Lipoxygenase2 (AtLOX2) in Wound-Induced Responses
Source: Int J Mol Sci. 2024 May 28;25(11):5898. doi: 10.3390/ijms25115898 (PMC11173247; doi:10.3390/ijms25115898)
Supplement: Supplementary file 1 [file ijms-25-05898-s001.zip]

Archive with 2 entries (2 files):
- 18 KAUR Supplemental Fig 2024.pdf
- 21 KAUR Supplemental TABLES 2024.xlsx
