# Supplementary material for: Arabidopsis Transcriptomics Reveals the Role of Lipoxygenase2 (AtLOX2) in Wound-Induced Responses
Source: Int J Mol Sci. 2024 May 28;25(11):5898. doi: 10.3390/ijms25115898 (PMC11173247; doi:10.3390/ijms25115898)
Supplement: Supplementary file 1 [file ijms-25-05898-s001.zip › 21 KAUR Supplemental TABLES 2024.xlsx]

## Sheet: Suppl Table S1 RNA reads
Supplemental Table S1. RNA reads. Four week-old Arabidopsis thaliana plants were wounded with a hole punch on each fully expanded rosette leaf. Unwounded (constitutive, U) and wounded (W) plants were harvested 1 or 12 h later. Total RNA was extracted and transcript levels measured by RNA-Seq.
Geneid	WT-U1-1	WT-U1-2	WT-U1-3	WT-W1-1	WT-W1-2	WT-W1-3	WT-U12-1	WT-U12-2	WT-U12-3	WT-W12-1	WT-W12-2	WT-W12-3	lox2-U1-1	lox2-U1-2	lox2-U1-3	lox2-W1-1	lox2-W1-2	lox2-W1-3	lox2-U12-1	lox2-U12-2	lox2-U12-3	lox2-W12-1	lox2-W12-2	lox2-W12-3
AT1G01010	99	262	184	254	160	307	164	185	135	193	212	226	316	236	166	236	247	397	341	205	313	316	269	428
AT1G01020	219	483	448	477	381	496	416	440	415	564	405	435	523	469	553	476	421	569	485	394	454	524	318	402
AT1G01030	18	72	65	72	94	198	111	95	105	197	128	137	36	91	59	158	222	247	111	93	102	126	71	124
AT1G01040	1025	2464	2143	2287	2184	3235	2544	2613	2813	2509	3031	2650	2652	2606	2629	2447	2603	2937	2684	2222	2463	2525	2235	2651
AT1G01046	5	13	26	26	18	42	14	23	15	14	39	17	42	9	25	33	23	24	15	8	25	12	11	13
AT1G01050	1373	2665	2511	2267	2187	2745	3071	3538	3288	3449	3048	2910	3209	3200	3154	2248	2433	2554	3577	3667	3282	3326	2671	3172
AT1G01060	14	38	25	76	60	48	35979	34333	41098	36816	39877	36340	61	78	36	37	51	53	29820	28261	27548	30412	25753	30938
AT1G01070	136	241	141	570	59	138	416	504	652	335	293	529	227	248	213	58	231	141	416	566	418	338	440	677
AT1G01073	0	0	0	0	0	0	0	0	0	0	0	0	0	0	0	0	0	0	0	0	0	0	0	0
AT1G01080	1447	3481	3335	2475	2702	2946	2367	2652	2864	2949	2283	2185	3182	3936	4156	3318	3082	3532	2406	2642	2098	2346	1820	2073
AT1G01090	2955	6288	5913	5211	4777	5730	6395	6104	6987	6643	5891	6146	5207	6616	6340	4942	5632	5909	5539	6460	5760	6042	4923	6087
AT1G01100	2518	5310	4850	5906	4267	4064	3769	3808	3986	4250	2804	3136	5251	6141	5514	4173	4844	5369	4196	4350	4014	4281	2408	3537
AT1G01110	113	174	207	338	160	279	169	181	159	178	165	159	270	202	243	141	210	193	178	167	132	111	146	151
AT1G01115	0	0	0	0	0	0	0	0	0	0	0	0	0	0	0	0	0	0	0	0	0	0	0	0
AT1G01120	991	2577	2428	2362	3214	5656	4977	6578	5041	4924	4031	4155	3636	3593	2144	2345	2814	3661	5067	5311	7717	6428	3880	5236
AT1G01130	30	88	82	84	99	119	57	55	77	57	43	39	100	102	109	78	91	92	92	69	90	72	44	72
AT1G01140	1395	3825	3796	4408	6166	8314	2074	2031	2258	2180	2858	2476	3721	3687	3939	5633	7611	7904	2983	2408	2603	3745	2625	3493
AT1G01150	6	13	6	23	3	10	7	9	6	0	5	5	13	4	8	5	7	4	10	7	4	6	7	5
AT1G01160	539	1069	1088	1152	986	1167	986	843	859	1060	1062	1016	1319	1141	1313	978	891	1159	974	879	835	1020	857	1008
AT1G01170	939	1817	1673	1654	1448	1897	1624	1566	1607	1886	1266	1197	1827	1600	1448	1238	1174	1210	1363	1447	1192	1664	1003	1326
AT1G01180	204	388	457	282	275	315	435	247	353	265	192	204	549	354	458	328	209	393	394	352	439	457	303	427
AT1G01183	0	0	0	1	0	0	0	0	2	0	3	0	0	0	0	0	0	0	1	2	2	0	1	5
AT1G01190	58	63	258	203	23	110	233	59	187	104	27	100	94	76	177	104	56	293	68	83	138	188	31	109
AT1G01200	40	94	57	121	95	114	110	122	127	131	157	177	106	93	94	52	76	66	113	131	97	77	170	90
AT1G01210	193	370	409	380	320	397	545	471	552	741	422	520	468	421	484	297	335	403	535	525	495	515	341	479
AT1G01220	751	1745	1452	1458	1333	1228	1323	1505	1603	1357	1399	1374	1753	1962	1628	1300	1414	1503	1203	1247	1164	1250	1199	1168
AT1G01225	53	84	102	128	68	103	108	119	104	131	97	96	125	138	98	69	99	108	115	120	91	72	90	89
AT1G01230	406	1035	894	1088	990	1190	655	592	572	677	632	682	1136	985	994	986	895	1224	684	670	603	685	783	802
AT1G01240	407	720	782	798	529	650	467	450	347	310	367	333	864	604	697	559	370	752	460	519	425	631	591	588
AT1G01250	13	51	63	39	61	94	383	465	452	541	848	691	78	80	22	19	29	23	342	432	288	250	466	308
AT1G01260	206	535	462	782	800	1174	605	566	606	740	580	679	697	720	746	717	1006	1087	678	593	571	686	561	735
AT1G01270	0	0	0	0	0	0	0	0	0	0	0	0	0	0	0	0	0	0	0	0	0	0	0	0
AT1G01280	0	0	0	0	0	0	0	0	0	0	0	0	0	0	0	0	0	0	44	0	0	0	0	0
AT1G01290	222	486	423	515	444	506	678	567	647	681	954	828	433	451	448	380	409	449	574	498	478	512	537	554
AT1G01300	1370	3309	2553	3950	3075	4632	1523	1717	1996	1864	1999	2355	3423	3883	4367	4500	5166	5250	2168	2059	1683	1467	1955	1814
AT1G01305	0	0	0	0	0	0	0	0	0	0	0	0	0	0	0	0	0	0	0	0	0	0	0	0
AT1G01310	0	0	0	1	0	2	0	1	0	1	0	0	3	0	0	3	1	1	0	0	0	1	0	0
AT1G01320	12363	25469	24521	13786	17355	19255	36756	33261	40316	33943	24358	28659	23871	27099	28489	17294	20205	19758	30147	33245	33075	34169	20031	32065
AT1G01340	168	638	694	869	827	1197	274	177	232	252	181	225	441	526	888	1343	743	1538	580	282	483	477	228	511
AT1G01350	463	1134	1099	1069	963	1124	741	736	741	751	645	759	1110	1076	1213	1166	1032	1402	789	714	739	828	569	756
AT1G01355	5	14	9	9	8	16	21	19	6	12	25	18	7	24	5	6	6	12	24	9	19	17	22	24
AT1G01360	354	812	824	726	714	912	1019	766	1176	960	1380	1243	945	804	1132	969	789	1261	857	892	726	759	1054	1159
AT1G01370	57	133	112	149	115	119	60	93	88	78	55	78	125	156	138	123	133	123	83	96	80	71	62	68
AT1G01380	11	26	11	25	39	21	35	40	44	71	51	78	26	39	14	17	5	14	49	49	41	29	29	24
AT1G01390	83	202	155	57	131	136	456	418	655	532	772	726	195	181	171	115	139	112	483	467	430	454	527	591
AT1G01400	0	0	0	0	0	0	0	0	0	0	0	0	0	0	0	0	0	1	0	0	0	0	0	0
AT1G01410	0	0	0	0	0	0	0	0	0	0	0	0	0	0	0	0	0	0	0	0	0	0	0	0
AT1G01420	113	386	264	217	395	519	779	923	970	872	1154	1397	320	412	345	309	345	382	906	784	858	748	1039	1090
AT1G01430	811	1840	1750	1239	1141	1258	1980	1654	2056	1580	1182	1568	2333	2417	2477	1735	1512	1881	2239	2206	2239	2964	1744	2399
AT1G01440	555	1160	1035	845	936	1377	728	689	657	708	698	758	1113	1077	1112	813	839	1284	1016	699	1007	1052	765	870
AT1G01448	347	627	657	518	429	571	407	314	298	384	396	364	629	530	735	539	440	555	386	302	287	355	339	310
AT1G01450	0	1	1	0	1	6	0	0	0	0	3	1	2	0	0	2	0	0	1	0	0	0	0	0
AT1G01453	0	0	0	0	0	0	0	0	1	4	1	0	2	0	8	2	0	2	4	0	1	4	2	1
AT1G01460	0	0	0	0	0	0	0	0	0	0	0	0	0	0	0	0	0	0	0	0	0	0	0	0
AT1G01470	1942	4031	3416	6467	9640	13851	2275	3533	2755	3318	3315	3315	4903	5303	4809	9129	12164	12408	2368	2591	3031	2436	2626	3199
AT1G01471	0	0	0	0	0	0	0	0	0	0	0	0	0	0	0	0	0	0	0	0	0	0	0	0
AT1G01480	0	6	2	25	23	15	1	12	5	20	12	15	6	18	4	14	17	22	15	15	33	39	19	29
AT1G01490	1256	2393	2652	2518	1921	3095	4503	3996	4925	4418	4847	4350	3038	2385	2998	2023	1677	2660	4549	4241	3996	4767	4662	5191
AT1G01500	218	601	490	406	467	522	366	326	320	423	419	522	605	603	560	452	472	453	352	341	361	413	324	416
AT1G01510	997	1926	1932	2307	1482	1859	1483	1560	1619	1500	1347	1634	2192	2097	2298	1607	1807	2099	1680	1627	1419	1460	1299	1685
AT1G01520	1	7	13	9	9	6	1657	1507	2669	1978	2044	3244	12	18	4	2	4	5	1521	1564	1181	1050	1023	1701
AT1G01530	2	1	6	2	10	3	2	0	0	0	0	1	2	3	4	4	5	3	2	1	1	1	4	4
AT1G01540	2869	5693	5772	4626	4028	5342	3802	4159	4092	4134	4219	4084	6470	6180	6583	4542	4465	5847	4080	4105	3950	4292	3587	3961
AT1G01550	1892	4709	4391	4749	5402	7505	5178	4378	5251	5118	4929	5546	4344	4825	5130	5252	5337	6228	5293	4487	5077	4915	4272	5665
AT1G01560	80	212	319	257	402	555	68	81	27	123	120	103	196	173	140	324	262	609	494	76	478	314	148	414
AT1G01570	53	45	63	70	66	87	61	52	49	79	72	79	59	71	48	63	54	72	55	63	61	47	53	66
AT1G01580	2	37	29	70	36	66	220	415	287	341	583	378	27	43	16	21	32	22	194	279	208	156	267	243
AT1G01590	23	50	47	56	61	60	62	69	70	58	132	69	96	75	65	26	58	31	85	75	79	54	102	80
AT1G01600	148	335	303	277	470	358	359	455	576	429	403	503	571	495	391	373	417	482	530	652	352	532	462	352
AT1G01610	787	2106	2009	1682	1867	2869	2383	2549	2527	2113	1519	2056	2571	2474	2970	2315	1911	3058	2437	2875	2832	2887	1775	2615
AT1G01620	8221	15428	20229	13903	7890	14303	13749	13157	15596	12289	6156	8521	14988	12909	20157	7727	9713	14323	11786	14421	14456	12629	7059	11818
AT1G01630	954	2258	2022	1672	1948	2265	2236	2116	2558	2092	1801	2334	2402	2482	2154	1838	1945	2345	2214	2230	2179	2240	1712	2191
AT1G01640	94	127	97	182	131	206	81	53	62	69	65	77	209	168	163	73	128	101	77	50	48	71	54	87
AT1G01650	734	1570	1463	2114	2273	3144	1479	1546	1493	2530	3173	2638	1712	1774	1648	2288	2335	2699	1837	1443	1408	1971	2202	2002
AT1G01660	29	64	70	78	49	69	64	59	84	102	106	68	108	62	66	74	53	52	78	65	66	65	80	92
AT1G01670	70	122	77	115	93	116	76	77	88	89	173	150	181	117	128	96	117	122	128	104	93	104	104	111
AT1G01680	5	3	11	24	37	62	16	9	9	22	27	19	43	70	34	250	75	297	540	94	295	423	104	370
AT1G01690	92	208	235	279	133	177	100	145	156	130	123	168	246	269	234	172	166	239	146	179	139	127	114	128
AT1G01695	2	10	12	12	13	8	26	10	9	15	18	9	33	18	14	11	8	10	26	8	19	22	10	8
AT1G01700	32	33	38	35	26	48	48	49	60	50	93	68	52	42	30	29	39	43	43	51	27	43	54	47
AT1G01710	624	1384	1281	1251	1453	1611	1650	1607	1690	2103	2510	2109	1507	1481	1254	1214	1241	1256	1745	1589	1358	1757	1858	1669
AT1G01720	151	334	254	644	908	1150	1523	1370	2638	2412	2430	4241	503	721	577	782	1007	1194	1692	1485	1144	1595	1653	2508
AT1G01725	70	204	155	169	173	252	105	106	120	137	173	143	168	156	245	154	151	244	185	177	137	187	226	191
AT1G01730	245	671	537	735	588	684	392	404	448	394	525	450	713	798	717	624	681	812	612	488	522	446	575	557
AT1G01740	90	193	171	204	197	200	330	315	356	322	299	341	246	220	190	201	142	224	346	251	245	247	237	273
AT1G01750	0	0	3	0	4	1	3	3	3	2	0	0	0	1	3	2	3	4	0	2	0	0	1	0
AT1G01760	87	156	206	155	127	138	124	150	142	138	122	119	158	119	196	123	108	146	105	95	101	109	60	101
AT1G01770	673	1117	1155	1005	780	843	688	728	748	729	774	712	1057	944	1041	665	594	669	541	513	475	555	565	603
AT1G01780	170	310	277	254	254	268	238	260	266	258	277	210	341	285	305	221	218	239	198	247	193	225	205	171
AT1G01790	4062	8886	9569	6455	7150	11936	14084	13759	16469	14118	14073	14245	9745	10132	12252	9342	9252	11145	12550	13591	12046	12687	12504	13494
AT1G01800	1591	3381	3191	3032	2975	3561	2791	2741	2768	3592	3418	3235	3474	3300	3317	2642	2758	3403	3136	2702	2552	2887	2646	2900
AT1G01810	6	8	9	15	10	8	18	12	14	11	8	7	8	17	10	9	12	9	24	19	15	20	8	11
AT1G01820	973	2079	1924	1890	1813	2440	1093	1091	1196	1231	1423	1204	2392	2012	2371	1860	1746	2212	1280	1075	1091	1162	1038	1217
AT1G01830	384	895	813	825	1071	1142	1187	1131	1331	1191	1469	1443	932	974	875	736	681	813	1409	1234	1216	1243	1372	1578
AT1G01840	26	56	22	44	22	35	77	92	57	100	61	57	51	47	29	37	26	15	62	98	59	92	46	60
AT1G01860	209	586	472	342	410	434	564	490	530	555	495	463	534	623	661	398	402	512	506	490	433	477	411	404
AT1G01870	0	0	0	0	0	0	0	0	0	0	0	0	0	0	0	0	0	0	0	0	0	0	0	0
AT1G01880	51	75	86	76	49	98	54	72	57	39	42	69	81	94	60	53	63	74	65	53	39	47	53	50
AT1G01890	0	0	0	0	0	3	0	0	0	0	0	0	0	0	0	0	0	0	0	0	0	0	0	0
AT1G01900	313	557	534	479	378	555	531	666	738	692	522	741	610	664	643	613	622	645	727	634	543	597	650	744
AT1G01910	971	2284	2013	2075	1749	2004	1255	1346	1439	1488	1256	1302	2139	2307	2411	2010	1909	2367	1409	1314	1317	1434	1244	1371
AT1G01920	474	856	810	1081	790	869	423	488	382	476	429	446	983	824	997	729	818	894	471	407	393	445	388	383
AT1G01930	337	763	711	602	525	725	579	634	578	723	560	595	732	678	856	667	644	800	659	615	605	713	487	589
AT1G01940	209	398	357	490	356	414	243	283	279	321	256	288	389	463	449	376	344	398	384	239	275	273	214	241
AT1G01950	565	1367	1183	1439	1438	1858	1180	1351	1358	1353	1146	1273	1359	1368	1541	1328	1760	1608	1331	1294	1256	1251	1029	1233
AT1G01960	2535	5351	5071	5178	4122	5109	3001	3028	3274	2898	3107	3116	5393	5782	6471	4944	4981	5963	3393	3213	3048	3095	2976	3411
AT1G01970	487	1215	1139	746	930	1033	1654	1636	1974	1858	1447	1539	1202	1396	1511	964	1133	1322	1532	1660	1557	1745	1135	1503
AT1G01980	0	0	0	0	0	0	0	0	0	1	0	0	0	0	0	0	1	0	0	1	0	0	0	0
AT1G01990	389	774	756	894	721	869	859	628	733	817	638	652	984	887	999	863	810	940	799	650	691	818	549	746
AT1G02000	221	550	455	527	447	506	623	615	609	620	619	562	502	603	520	541	510	574	631	613	502	569	519	552
AT1G02010	188	396	378	346	373	462	646	671	744	776	695	677	437	463	441	425	456	447	563	548	550	527	578	662
AT1G02020	311	741	606	578	519	710	743	693	760	704	783	664	689	826	686	644	569	630	780	742	668	733	701	751
AT1G02030	4	4	9	2	4	7	6	15	10	9	3	12	10	4	3	4	3	2	7	17	11	3	10	11
AT1G02040	0	0	0	0	0	0	0	0	1	0	0	0	0	0	0	0	0	0	2	0	0	0	0	0
AT1G02050	120	226	218	272	190	257	180	110	118	196	116	142	301	260	315	234	202	244	237	116	125	191	108	147
AT1G02060	184	368	344	320	235	280	235	173	238	226	168	167	400	368	433	322	247	342	213	189	208	271	144	203
AT1G02065	40	111	47	153	102	83	61	91	81	118	82	59	116	80	80	92	99	108	144	126	65	140	90	43
AT1G02070	6	14	15	29	8	22	7	13	3	10	3	13	24	12	14	8	7	4	19	10	3	14	19	14
AT1G02074	0	5	0	4	0	1	0	0	0	0	0	1	3	0	2	2	1	1	0	0	0	1	0	0
AT1G02080	3373	6204	5941	6144	5047	6983	5091	5447	5812	4728	5859	5472	6797	6078	7384	5675	5514	6967	5492	5299	4740	4989	4938	5751
AT1G02090	523	1267	1080	1230	1115	1230	1364	1333	1363	1668	1200	1344	1145	1312	1252	1104	1186	1348	1562	1169	1377	1457	1049	1374
AT1G02100	700	1411	1354	1446	1275	1852	1282	1141	1260	1329	1380	1208	1746	1390	1713	1510	1453	1638	1479	1210	1115	1398	1192	1418
AT1G02110	566	1157	941	1235	681	1082	977	989	1046	883	779	897	1262	1099	1177	854	872	1099	918	994	852	926	721	780
AT1G02120	1734	3656	3644	3769	3532	4507	3396	3404	3644	3582	4249	3980	3932	4007	3834	3786	3288	4553	4296	3277	3590	3876	3725	4162
AT1G02130	598	1174	1176	1099	1004	1249	1243	1145	1336	1285	1394	1269	1379	1273	1392	1062	1066	1281	1139	1124	1132	1163	1112	1341
AT1G02136	0	0	0	0	0	0	0	0	0	0	0	0	0	0	0	0	0	0	0	0	0	0	0	0
AT1G02140	1731	3677	3281	3594	3301	3693	2923	2871	3231	3617	2865	3019	3783	4043	3909	3345	3354	3773	3213	2987	2935	3035	2514	3033
AT1G02145	412	811	831	803	702	888	746	793	726	805	953	809	864	869	957	766	698	904	729	726	648	681	667	703
AT1G02150	1975	4627	4290	3325	3212	3752	3543	3062	3689	3605	2279	2561	3780	4737	4875	3840	3845	4082	2966	3454	2870	3572	1775	2935
AT1G02160	360	711	569	706	591	725	442	472	504	593	543	488	859	709	745	584	641	667	544	499	394	444	422	484
AT1G02170	664	1546	1529	1727	1603	2137	962	832	965	918	1148	999	1466	1510	1690	2127	1636	2316	1258	966	1168	1209	984	1212
AT1G02180	94	212	164	178	162	135	224	248	270	319	226	257	218	214	153	141	166	161	207	272	180	220	149	175
AT1G02190	6	9	3	22	16	6	38	36	80	22	15	5	20	22	10	14	16	13	82	106	106	81	43	48
AT1G02205	1382	3499	2747	2489	2757	2441	12490	14798	10496	9180	4418	6286	3961	4286	3324	2908	2752	3590	8993	14537	7748	8638	4716	4432
AT1G02210	0	0	0	0	0	0	0	0	0	0	0	0	0	0	0	0	0	0	0	0	0	0	0	0
AT1G02220	40	100	73	127	131	114	337	444	317	407	221	224	94	151	65	87	88	136	526	443	743	539	288	537
AT1G02228.1	0	0	0	0	0	0	0	0	0	0	0	0	0	0	0	0	0	0	0	0	0	0	0	0
AT1G02230	26	42	101	44	23	33	25	48	28	43	32	45	10	20	23	18	15	61	110	25	167	66	29	102
AT1G02250	0	2	1	4	0	4	2	1	0	1	2	0	0	0	1	3	0	0	1	4	1	1	0	4
AT1G02260	464	981	1042	925	1004	1260	459	582	557	650	879	621	943	965	991	822	746	1082	592	418	380	479	560	525
AT1G02270	299	779	655	966	1407	1738	630	669	718	708	829	814	783	886	816	1366	1548	1685	857	666	734	725	771	836
AT1G02280	1634	3434	3459	2702	2233	2881	2861	2466	3003	2980	1418	1801	2643	2957	3287	2110	2192	2532	2230	2572	2412	2811	1070	1864
AT1G02290	186	405	355	421	291	372	312	344	350	375	380	375	476	487	381	328	328	385	400	376	360	380	396	366
AT1G02300	954	1752	1940	1463	1105	1551	517	502	489	604	669	460	659	413	473	337	285	389	248	224	175	276	272	262
AT1G02305	1634	3001	3155	2733	2634	3635	2750	2571	2760	3163	3543	2952	4142	3598	3584	2666	2635	3390	3321	2973	2625	3677	3463	3722
AT1G02310	0	1	0	13	8	3	0	5	1	6	7	3	2	3	5	7	3	2	4	2	0	4	10	3
AT1G02320	0	0	0	0	0	0	0	0	0	0	0	0	0	0	0	0	0	0	0	0	0	0	0	0
AT1G02330	465	870	842	1069	884	1029	579	575	569	630	565	598	1133	1234	1266	1162	1067	1519	1121	991	1047	1026	846	952
AT1G02335	146	278	217	307	156	316	279	336	293	325	194	258	264	326	451	263	331	318	412	308	302	265	313	341
AT1G02340	31	45	97	45	51	64	44	35	57	64	65	71	7	10	27	13	20	60	31	23	23	43	34	36
AT1G02350	25	47	56	47	59	43	45	51	58	52	44	33	54	62	65	41	29	50	28	54	38	40	36	43
AT1G02360	24	85	127	154	90	275	137	75	38	63	48	45	101	80	106	123	87	198	239	54	191	184	90	156
AT1G02370	151	260	247	293	205	227	183	138	196	182	152	166	276	296	288	222	240	248	203	168	201	216	106	203
AT1G02380	118	152	209	112	55	84	154	161	166	125	94	109	196	159	171	75	60	102	140	163	219	188	92	87
AT1G02390	55	68	89	54	117	120	572	326	782	429	569	738	149	72	33	51	64	81	336	319	325	363	322	417
AT1G02391	0	0	0	0	0	0	0	0	0	0	0	0	0	0	0	0	0	0	0	0	0	0	0	0
AT1G02400	12	47	50	435	570	1295	44	32	32	79	71	78	29	40	70	615	820	1029	42	28	40	107	129	157
AT1G02405	3	7	11	23	12	24	18	12	23	33	33	29	19	4	16	28	33	30	22	44	36	29	19	42
AT1G02410	285	691	648	683	698	790	810	909	870	948	980	958	786	773	740	744	702	994	1035	892	906	855	869	935
AT1G02420	82	201	205	175	174	238	183	186	205	215	187	176	249	229	239	201	189	240	193	196	197	210	154	208
AT1G02430	1	1	0	0	0	2	1	0	0	3	1	3	1	1	1	0	0	4	11	0	5	9	1	1
AT1G02440	3	9	13	7	11	26	0	1	3	8	10	3	6	8	5	10	5	15	38	10	34	11	21	14
AT1G02450	28	56	82	102	100	100	16	47	12	68	106	54	48	32	62	48	58	140	372	31	383	233	88	191
AT1G02460	7	14	27	30	42	104	43	83	55	73	88	72	30	39	50	100	42	67	74	82	95	70	64	68
AT1G02470	13	22	12	26	33	19	44	34	34	37	51	34	27	47	31	36	12	43	95	23	53	74	56	72
AT1G02475	965	1988	1806	1543	1982	2108	2352	2176	2372	2781	2738	2563	2095	2390	2341	2331	2033	2107	2389	2114	2262	2362	2271	2389
AT1G02480	0	0	0	0	0	0	0	0	0	0	0	0	0	0	0	0	0	0	0	0	0	0	0	0
AT1G02490	0	2	3	9	6	5	3	1	5	4	3	5	7	6	5	5	7	3	4	5	0	3	2	8
AT1G02500	4324	8914	8733	10055	8136	10877	11571	10448	12000	12968	10157	11115	10624	10714	11273	10571	9907	12391	12589	10481	11099	12656	9912	12267
AT1G02510	0	0	0	1	0	0	0	0	0	0	0	0	0	0	0	0	0	0	0	0	0	0	0	0
AT1G02520	64	90	47	178	39	123	66	99	76	20	23	89	68	60	61	26	52	24	50	26	31	22	35	44
AT1G02530	14	27	12	34	20	19	17	6	19	6	12	9	57	23	15	19	30	18	31	29	15	30	6	16
AT1G02540	0	0	0	0	0	0	0	0	0	0	0	0	0	0	0	0	0	0	0	0	0	0	0	0
AT1G02550	0	0	0	0	0	0	0	0	0	0	0	0	0	0	0	0	0	0	0	0	0	0	1	0
AT1G02560	5091	11429	10324	8535	9557	10520	8488	8975	9396	9810	9218	9358	10472	12872	12278	10495	10581	11747	8532	9088	8249	9302	7562	9604
AT1G02570	0	0	0	0	0	0	0	0	0	0	0	0	0	1	0	1	0	0	1	0	0	0	1	1
AT1G02575	0	0	0	0	0	0	0	0	0	0	0	0	0	0	0	0	0	0	0	0	0	0	0	0
AT1G02580	1	1	3	6	3	2	6	0	6	2	0	0	1	3	7	1	5	6	4	1	19	2	1	1
AT1G02590	0	0	0	0	0	0	0	0	0	0	0	0	0	0	0	0	0	0	0	0	0	0	0	0
AT1G02600	0	0	0	0	0	0	0	0	0	0	0	0	0	0	0	0	0	0	0	0	0	0	0	0
AT1G02610	179	167	285	171	103	349	80	33	53	40	18	12	311	126	206	95	39	173	57	55	63	162	42	126
AT1G02620	2	3	8	0	0	1	1	0	2	0	0	0	7	1	14	1	4	13	0	0	0	0	0	0
AT1G02630	29	66	46	123	16	50	19	47	56	6	3	24	59	42	74	1	33	41	21	57	15	28	21	42
AT1G02640	1093	2211	3332	3548	1462	2136	539	370	427	349	214	279	1190	1195	3632	1370	1164	2239	552	518	391	575	299	432
AT1G02650	35	30	69	77	28	84	20	27	55	31	18	16	29	19	50	30	26	66	16	8	10	33	10	16
AT1G02660	326	370	752	1179	1155	2756	125	131	145	88	73	106	391	249	629	971	1217	1668	118	135	161	186	103	222
AT1G02670	28	73	53	90	49	87	19	29	23	48	28	29	57	58	98	84	73	110	31	34	26	24	32	18
AT1G02680	141	261	243	317	299	322	229	226	270	359	295	287	429	304	374	272	328	352	336	311	291	301	320	253
AT1G02681	0	0	0	0	0	0	0	0	0	0	0	0	0	0	0	0	3	0	0	0	0	1	0	0
AT1G02690	171	326	338	608	219	256	187	251	255	234	165	216	504	523	433	343	357	455	331	394	284	299	228	233
AT1G02700	12	1	6	6	10	20	44	43	30	53	40	54	0	14	9	4	5	8	16	10	27	21	10	13
AT1G02710	0	0	1	0	0	0	0	0	0	0	0	0	1	1	0	0	0	0	0	0	0	0	0	0
AT1G02720	238	514	490	556	367	428	308	334	349	368	306	317	467	552	613	497	489	505	361	372	364	344	262	348
AT1G02730	1199	2565	2303	3362	1586	1852	1121	1783	1851	1272	1131	1328	2316	2997	2398	1751	2040	2554	1704	2230	1309	1254	1175	1152
AT1G02740	149	312	289	361	367	489	221	198	202	232	241	201	360	350	382	293	323	386	289	234	262	262	183	244
AT1G02750	159	346	369	311	310	322	394	331	406	408	355	343	462	424	479	315	301	404	425	388	379	375	310	435
AT1G02760	0	0	0	0	0	0	0	0	0	0	0	0	0	0	0	0	0	0	0	0	0	0	0	0
AT1G02770	76	138	91	157	113	207	210	118	146	225	192	174	61	43	27	18	28	25	38	38	21	35	31	54
AT1G02780	9120	21629	19791	20355	16937	17695	16123	16682	17196	18389	13867	15583	21094	26740	24286	18085	20792	22954	18931	20141	18192	19087	13276	17339
AT1G02790	0	0	0	0	0	0	0	0	0	0	0	0	0	0	0	0	0	0	0	0	0	0	0	0
AT1G02800	88	220	178	294	150	174	90	147	174	115	220	165	114	128	83	120	90	148	121	115	74	72	73	72
AT1G02810	1	12	7	24	7	12	6	11	7	18	20	21	21	16	8	12	9	19	24	27	18	8	15	6
AT1G02813	0	0	0	0	0	0	0	0	0	0	0	0	0	0	0	0	1	0	3	0	0	2	0	0
AT1G02816	237	472	459	304	297	407	809	1053	1137	1016	957	1054	619	558	405	283	232	340	877	894	750	739	796	811
AT1G02820	11	26	20	19	19	19	2992	3990	3875	3621	1310	3099	25	32	30	15	12	20	3426	4860	3776	2586	1636	2608
AT1G02830	0	0	0	0	0	0	0	0	0	4	1	0	0	0	0	0	1	0	0	0	1	0	0	0
AT1G02840	1695	3343	3581	3891	2850	3587	3170	2926	2940	3514	2723	2812	4159	3897	4017	3172	3283	4150	3369	3124	3216	3520	2462	2950
AT1G02850	53	49	18	71	229	91	22	95	67	45	312	156	410	676	151	202	332	292	260	95	219	385	764	394
AT1G02860	244	605	550	734	776	1130	340	270	230	324	293	284	731	699	1303	1379	1224	1457	379	339	267	413	255	291
AT1G02870	278	543	561	611	498	487	371	409	338	399	295	328	495	549	545	374	430	446	350	279	320	383	204	321
AT1G02880	246	506	415	461	604	711	625	628	811	1090	1612	1226	539	548	465	441	453	527	737	623	628	667	906	813
AT1G02890	1851	3848	3582	4820	4259	6521	3748	3213	3849	4189	3908	3981	4466	4204	6224	6237	5197	5835	4000	3635	3412	4049	3767	4100
AT1G02900	27	36	65	125	70	142	44	37	37	48	25	31	74	61	155	123	164	123	24	61	36	37	34	56
AT1G02910	1268	3160	2911	2315	2390	2829	2432	2412	2675	2649	2142	2238	2575	2880	3197	2628	2522	3003	1998	2355	2281	2448	1684	2199
AT1G02920	74	262	453	464	738	982	118	156	118	152	130	95	616	1072	893	1532	446	1919	2278	269	2868	1302	440	1587
AT1G02930	725	3667	1371	2788	16331	4021	319	1104	514	2464	30279	4466	2380	4014	1850	5574	3586	5315	3022	1028	3856	2396	14944	3645
AT1G02940	0	4	3	6	47	1	2	4	1	15	139	21	22	26	8	26	16	5	3	10	5	12	114	13
AT1G02950	119	156	167	155	119	222	130	226	200	176	158	175	153	149	218	136	172	175	167	161	134	131	183	145
AT1G02952	1	0	2	0	1	9	1	1	1	0	0	1	1	0	0	1	0	0	0	1	0	0	0	1
AT1G02960	451	768	815	882	719	933	580	599	648	682	793	656	949	831	991	746	769	908	546	519	476	562	586	536
AT1G02965	0	0	0	1	0	0	0	1	0	0	0	1	0	0	0	0	0	0	0	0	0	0	0	0
AT1G02970	63	181	171	155	111	141	70	127	127	133	67	125	188	213	146	142	170	148	154	115	100	93	76	85
AT1G02980	0	0	0	1	0	0	0	0	0	0	0	4	1	2	0	0	0	0	1	0	0	0	4	0
AT1G02990	481	1291	1133	1100	1173	1515	1112	1085	1140	1268	1534	1325	1231	1265	1311	1243	1365	1535	1227	1024	1161	1209	1114	1283
AT1G03000	689	1330	1375	1202	972	1314	1046	898	953	929	933	899	1385	1324	1554	1027	1027	1314	985	887	821	1037	845	960
AT1G03010	69	87	251	181	49	209	89	42	46	55	32	24	216	134	320	131	93	251	146	35	81	141	52	65
AT1G03020	12	30	24	15	10	3	26	32	5	25	0	3	53	96	56	27	45	107	62	83	82	83	4	15
AT1G03022	0	0	0	0	0	0	0	0	0	0	0	0	0	0	0	0	0	0	0	0	0	0	0	0
AT1G03030	250	601	498	547	528	673	528	599	596	702	763	649	693	727	586	561	562	667	742	570	551	682	666	706
AT1G03040	783	1408	1399	1584	1268	1718	1386	1422	1754	1574	1999	1782	1772	1664	1873	1495	1591	1713	1689	1450	1340	1483	1548	1647
AT1G03050	0	0	0	0	0	0	0	0	3	0	0	0	0	0	0	0	0	0	8	0	7	1	1	3
AT1G03055	57	160	122	66	93	139	718	738	864	832	722	688	114	191	139	97	119	99	497	527	503	543	381	528
AT1G03060	2039	4540	4528	4382	3801	5437	3527	3995	4721	3811	4395	4146	5263	4551	5289	5032	4592	5472	4100	4018	3669	3482	3528	4091
AT1G03070	11	11	13	27	3	22	50	26	31	46	37	37	17	5	15	16	14	17	44	25	21	22	35	40
AT1G03080	1940	4547	3780	4868	4578	7839	5608	7338	6479	6508	8873	7521	5468	5081	3912	4806	5029	4893	6944	6727	6863	6422	6793	7595
AT1G03090	598	1209	1816	1585	821	1060	755	854	728	711	854	706	1525	1199	1902	1039	993	1291	972	1028	714	909	1113	1128
AT1G03100	88	195	168	195	198	235	85	67	88	84	95	111	215	220	176	168	236	203	104	105	88	81	74	94
AT1G03103	0	0	0	0	0	0	0	0	0	0	0	0	0	0	0	0	0	0	0	0	0	0	0	0
AT1G03106	145	327	229	283	212	212	532	382	282	558	354	354	0	0	2	0	0	0	0	0	0	0	0	1
AT1G03110	163	407	309	403	264	280	336	336	355	402	207	262	364	464	377	289	336	363	406	369	421	426	195	309
AT1G03120	3	10	11	6	4	3	20	30	30	14	19	22	15	6	9	8	9	11	23	24	21	33	21	22
AT1G03130	5283	10026	12489	9331	6670	9533	36170	30924	35093	32715	24938	25050	8524	7685	9279	7231	6340	8149	31589	36467	29640	39865	28947	36279
AT1G03140	927	1927	1853	2183	1405	1774	1717	1452	1563	1734	1582	1594	1774	1575	1879	1297	1271	1720	1706	1443	1436	1702	1380	1634
AT1G03150	217	526	462	450	389	479	456	465	543	547	454	466	469	509	453	364	379	513	551	464	594	584	440	500
AT1G03160	1347	3194	2748	2245	2190	2868	2849	2849	3040	2879	2901	2865	2927	3398	2858	2632	2659	2720	2592	2518	2418	2643	2442	2630
AT1G03170	4	4	3	10	0	0	3	7	4	2	5	8	22	10	7	16	10	3	29	10	8	9	5	13
AT1G03180	17	48	44	57	39	21	24	47	31	30	23	32	90	96	93	67	71	79	104	74	60	88	45	50
AT1G03190	208	417	383	398	347	412	359	388	459	433	411	396	488	458	472	366	364	443	396	395	350	409	388	437
AT1G03200	13	21	39	36	34	58	22	26	37	30	43	31	71	40	49	55	34	44	46	24	33	35	50	55
AT1G03210	291	655	801	644	635	735	305	305	311	359	472	377	653	727	642	728	564	817	622	330	504	463	387	522
AT1G03220	700	1860	1368	1579	1584	1602	1073	700	1236	627	259	467	1657	2217	1598	1435	1494	1643	1080	947	1302	1354	506	1228
AT1G03230	265	584	548	514	395	555	319	282	336	250	79	160	981	1007	1015	776	705	1233	653	442	629	633	216	540
AT1G03240	5	3	1	14	6	1	3	4	2	9	9	6	1	1	5	5	2	7	1	1	5	0	4	1
AT1G03250	346	860	677	763	815	875	1040	1063	1066	1200	1059	1033	725	942	844	777	783	943	1097	1073	1050	1070	847	1000
AT1G03260	223	474	439	455	410	425	299	314	295	311	249	261	446	461	472	433	421	432	354	311	279	314	241	313
AT1G03270	80	162	187	193	150	131	259	277	316	361	309	295	201	203	201	140	165	164	259	322	232	335	213	276
AT1G03280	759	1517	1581	1704	1448	1939	1528	1418	1527	1628	1761	1676	1690	1544	1727	1589	1515	1917	1503	1286	1431	1472	1397	1503
AT1G03290	782	1738	1591	1833	2024	2663	1428	1608	1334	1651	2795	2168	1886	1815	1505	1918	1519	2547	2667	1227	2175	2089	2296	2463
AT1G03300	275	233	287	162	130	196	298	320	318	261	186	186	501	303	250	114	109	132	326	304	354	313	205	186
AT1G03310	970	2196	1479	1684	2311	2170	3492	3927	3891	4334	5536	4752	2265	3219	1821	1815	2680	1790	3552	3707	2784	3114	4309	3470
AT1G03320	1	7	6	6	2	8	4	3	7	5	7	3	9	20	10	6	3	4	9	9	14	5	9	3
AT1G03330	365	764	788	770	724	765	632	626	713	680	633	637	867	871	841	681	709	798	727	685	656	641	557	741
AT1G03340	12	33	30	23	38	37	53	33	39	54	82	84	58	79	58	56	29	60	75	65	110	84	79	94
AT1G03350	789	2103	1751	2021	2002	2800	1594	1709	1872	1962	1948	1897	2060	2532	2382	2327	2537	2850	1980	1794	1757	1785	1777	1952
AT1G03360	155	250	268	331	279	264	434	304	324	428	162	252	338	310	298	232	299	295	383	364	402	472	126	299
AT1G03365	413	899	879	799	667	982	857	872	969	887	952	944	1071	902	992	764	736	953	853	867	841	826	753	882
AT1G03370	1314	3063	3096	3484	3358	4789	1592	1317	1380	1582	1522	1723	2681	2799	3195	3761	3334	4809	2400	1299	2066	2060	1573	2284
AT1G03380	1042	1931	1736	1743	1606	2307	2722	2905	3469	2818	4205	3637	2516	2055	2244	1752	1726	2131	3066	3071	2709	3009	3827	3854
AT1G03390	0	0	0	0	0	0	0	1	0	1	2	1	4	0	1	0	0	0	3	6	4	4	1	2
AT1G03400	878	1969	2138	1654	1685	2469	1838	1728	1616	2089	1974	2237	2021	1942	1959	1856	1411	2291	2741	1490	2501	2443	1976	2666
AT1G03410	396	655	510	702	687	904	823	608	783	801	811	898	644	533	531	625	513	684	589	411	527	588	576	600
AT1G03420.1	213	690	665	668	560	441	629	755	783	650	477	549	620	835	814	490	713	682	563	730	609	572	511	580
AT1G03430	352	711	691	803	810	1035	584	574	687	727	1014	943	814	737	638	771	665	871	807	477	643	626	752	762
AT1G03440	176	377	300	237	219	270	828	720	838	849	618	757	336	363	337	221	213	188	881	743	733	819	558	690
AT1G03445	1	1	6	4	3	2	0	5	3	1	1	6	24	10	7	7	14	9	2	0	4	6	5	8
AT1G03457	170	391	366	223	285	603	156	142	214	166	101	123	423	391	395	218	263	358	192	199	235	263	128	189
AT1G03470	121	224	288	235	143	204	92	120	121	122	86	98	257	239	237	179	184	207	115	136	90	136	90	74
AT1G03475	4917	12013	11278	9086	8907	10405	5722	6295	6477	6443	4264	4912	9783	13002	12644	11451	10598	12224	6279	6159	6066	6173	4021	5327
AT1G03490	0	0	0	0	0	0	0	0	0	0	0	0	0	0	0	0	0	0	0	0	0	0	0	0
AT1G03495	129	520	50	231	1371	210	159	472	152	1043	10395	2004	416	610	74	371	364	87	175	373	100	194	4532	485
AT1G03502	3	1	7	0	5	5	13	12	8	17	4	9	3	3	2	3	2	11	9	11	14	16	6	6
AT1G03506	0	1	5	2	3	14	21	12	17	24	13	9	0	5	5	5	12	5	18	22	34	36	14	21
AT1G03510	41	100	54	53	75	60	20	28	37	26	30	39	88	87	88	50	92	88	46	27	30	30	29	27
AT1G03515	0	0	0	0	0	0	0	0	0	0	0	0	0	0	0	0	0	0	0	0	0	0	0	0
AT1G03520	167	411	433	311	307	461	475	475	529	470	398	440	484	437	447	326	332	414	395	358	419	426	371	461
AT1G03530	269	585	521	570	455	587	591	491	538	724	379	441	646	705	595	438	537	515	670	555	724	720	333	593
AT1G03540	53	105	92	82	100	108	41	56	68	49	43	63	92	108	102	90	116	124	54	45	78	60	56	65
AT1G03550	171	243	223	320	256	390	243	262	264	235	474	328	359	234	284	268	217	246	248	218	251	267	381	324
AT1G03545	51	71	78	60	54	73	40	25	37	41	44	50	71	88	82	62	84	90	34	37	34	40	48	45
AT1G03560	199	493	423	390	434	703	439	470	522	486	457	484	462	616	589	480	557	591	450	422	422	507	385	506
AT1G03570	0	0	0	0	0	0	0	0	0	0	0	0	0	0	0	0	0	0	0	0	0	0	0	0
AT1G03580	7	16	24	31	13	40	3	4	1	0	0	2	23	9	51	24	14	31	2	8	3	1	1	2
AT1G03590	331	676	924	1054	696	1390	805	813	911	855	865	904	779	646	870	806	720	1119	1031	749	830	959	982	1148
AT1G03600	4937	10741	10515	7741	7072	8068	17060	15221	16869	17918	9084	12248	9711	10454	10875	8517	8154	8630	14347	17015	13711	17194	9630	14557
AT1G03610	458	726	953	958	663	998	1054	816	1156	1080	750	997	916	625	837	516	575	788	894	935	748	981	742	1021
AT1G03620	67	90	49	206	52	114	28	76	42	26	46	62	118	58	83	32	58	43	35	42	22	23	56	47
AT1G03630	3349	7939	6517	5183	5980	7018	7671	7959	8877	9244	6893	7662	6350	8121	7287	6667	6882	6311	7083	7565	6180	7098	6149	7325
AT1G03640	0	0	0	0	0	0	0	0	0	0	0	0	0	0	0	0	0	0	0	0	0	0	0	0
AT1G03650	57	166	171	136	131	128	22	40	41	42	25	41	197	190	186	151	124	186	61	46	54	60	30	31
AT1G03660	4	12	13	27	9	12	11	6	8	8	10	5	37	25	16	21	8	28	32	5	11	7	10	16
AT1G03670	0	0	0	1	1	0	0	2	2	1	2	2	1	2	0	0	0	0	0	2	3	0	0	1
AT1G03680	5666	13114	11849	8835	9315	12278	8778	9166	10329	9648	8400	8728	11383	13779	14463	11834	10820	12870	8448	9521	8089	8852	7231	8754
AT1G03687	223	430	409	400	389	450	422	348	369	419	267	321	433	480	515	410	405	464	400	425	381	410	283	343
AT1G03700	2	0	1	0	0	0	0	1	1	0	0	1	0	0	0	0	0	0	0	0	0	0	0	0
AT1G03710	16	10	10	49	13	7	23	33	13	41	12	16	19	21	13	8	13	11	18	20	16	27	12	13
AT1G03720	0	0	0	2	0	0	0	0	0	0	2	0	0	0	0	0	0	0	0	1	0	1	0	0
AT1G03730	84	232	192	187	234	279	90	98	96	121	111	124	207	272	242	200	181	263	137	85	112	95	121	135
AT1G03740	908	2426	2372	2230	2410	3634	742	668	756	781	913	792	1931	1855	2466	2395	1918	2894	1148	651	976	978	875	1163
AT1G03743	0	0	0	0	2	0	0	1	0	1	0	0	0	0	0	0	0	0	0	0	0	1	0	0
AT1G03746	0	0	0	0	4	1	6	1	0	0	2	0	0	2	2	0	0	0	0	2	0	2	0	0
AT1G03750	163	319	278	342	268	337	201	239	233	225	339	272	371	309	308	292	345	380	274	277	237	224	239	247
AT1G03760	178	400	353	520	289	373	163	189	137	155	108	171	412	390	414	333	300	416	206	194	159	197	132	154
AT1G03770	129	214	219	429	221	413	144	176	154	126	129	123	326	273	295	267	310	316	206	190	152	174	160	174
AT1G03780	247	507	530	737	358	367	197	332	356	221	260	314	504	600	587	401	430	579	371	470	312	254	231	223
AT1G03790	1	0	0	0	0	0	0	0	0	0	0	0	0	0	0	0	0	0	0	0	0	0	0	0
AT1G03800	0	7	2	8	3	1	11	7	8	7	29	16	6	6	5	5	7	10	11	9	9	22	24	13
AT1G03810	0	0	0	4	1	0	1	2	0	0	3	0	0	0	0	0	0	0	0	0	0	0	0	0
AT1G03820	194	307	210	587	204	320	320	558	446	544	397	559	523	459	330	308	359	287	372	372	286	355	517	559
AT1G03830	336	688	634	902	509	579	281	331	331	280	278	336	758	697	706	500	577	570	309	395	222	235	301	309
AT1G03840	10	37	18	24	28	38	48	68	74	122	136	93	30	26	22	25	24	21	83	73	48	58	75	70
AT1G03850	14	17	20	41	31	27	11	12	7	11	6	6	40	36	67	41	22	130	68	14	154	90	13	131
AT1G03860	1083	2515	2160	2441	2046	1968	1192	1130	1109	1338	1024	1126	2245	2906	2731	2399	2137	2408	1476	1149	1212	1292	924	1141
AT1G03870	5182	7593	9365	5615	4855	11620	3713	3712	4351	3173	1327	1819	9679	9291	10851	6131	5895	7364	2632	2830	3312	2993	1485	1894
AT1G03880	0	0	0	0	0	0	0	0	0	0	0	0	0	0	0	0	0	0	0	0	0	0	0	0
AT1G03890	0	0	0	0	1	0	0	0	0	0	0	0	0	0	0	2	0	0	0	0	0	0	0	0
AT1G03900	1734	3557	3191	3814	3388	4069	2807	2573	2742	3401	2611	2481	4075	4046	4149	3897	3692	4311	3383	2533	2800	3260	2517	2882
AT1G03905	14	28	14	22	31	26	19	26	46	33	29	38	131	114	141	165	144	148	109	116	97	89	122	96
AT1G03910	1213	2939	2730	2796	2337	2695	2254	2165	2334	2383	2127	2332	2880	2937	3273	2348	2344	2918	2198	2239	2096	2282	1734	2310
AT1G03920	48	90	91	131	76	106	83	90	69	63	73	119	77	104	83	70	97	90	78	85	71	44	86	75
AT1G03930	799	1785	1817	1653	1658	1854	1957	2042	2374	2121	1715	1751	1774	2060	2167	1833	1842	2253	1809	1866	1994	1920	1520	1916
AT1G03935	10	15	17	18	14	59	106	75	54	102	43	32	30	18	26	17	30	34	89	106	85	137	43	63
AT1G03940	125	600	52	203	1463	190	194	688	162	1321	11356	2871	450	804	96	404	490	134	192	420	91	220	5404	432
AT1G03950	286	523	513	472	594	648	404	422	451	558	628	549	546	537	521	450	442	483	454	331	435	412	457	513
AT1G03960	239	484	293	453	398	502	234	288	286	272	318	312	439	458	427	430	408	413	277	259	240	233	222	210
AT1G03970	561	1010	963	991	1060	1492	630	618	698	741	811	723	1273	974	1132	948	960	980	695	632	588	641	719	718
AT1G03980	13	33	31	32	11	42	11	7	4	6	7	5	18	28	19	8	17	27	1	9	7	11	1	5
AT1G03982	0	0	0	2	0	0	0	0	0	0	0	0	0	0	0	1	0	0	0	0	0	0	0	0
AT1G03990	0	2	8	4	14	4	7	8	6	16	35	25	15	10	9	12	17	9	14	9	7	10	27	9
AT1G04000	135	328	202	294	204	337	771	569	764	806	800	726	278	317	224	221	205	253	639	488	466	596	487	572
AT1G04010	266	525	497	497	477	561	486	529	560	562	623	732	629	522	631	586	479	563	525	453	395	433	603	563
AT1G04020	193	422	471	437	339	404	309	375	340	387	264	340	502	613	492	357	425	441	445	355	403	287	234	321
AT1G04030	113	265	253	288	225	276	101	139	111	143	171	145	330	318	285	204	278	273	118	159	123	122	141	129
AT1G04040	3203	6890	7126	6442	6611	8383	3549	3273	4400	3290	1556	2269	7954	7638	9955	6009	7042	8237	3348	3261	3149	3861	2047	2832
AT1G04050	150	309	262	467	231	333	257	256	321	228	242	281	494	345	312	198	270	217	268	255	163	167	257	280
AT1G04070	57	180	121	172	133	182	109	163	131	127	133	102	153	174	134	153	137	198	137	116	134	111	94	122
AT1G04080	2051	4678	4415	5075	3946	5396	3832	3723	4042	4294	3890	3894	4638	4771	4681	4349	4353	5030	3987	3805	3785	4014	2965	3930
AT1G04090	7	27	20	17	14	19	26	30	22	23	10	14	9	20	20	19	22	30	12	27	23	18	10	11
AT1G04100	83	138	122	175	146	172	191	148	190	214	227	176	150	135	161	203	149	183	185	148	143	147	155	176
AT1G04110	66	194	152	99	116	146	188	190	257	314	175	200	132	183	223	180	152	243	256	221	177	212	160	202
AT1G04120	1459	3278	2432	4321	3056	4199	4424	5898	5296	5431	7456	6552	4080	4495	3401	3842	4244	3838	6738	6072	6291	5429	6665	6979
AT1G04130	168	360	344	424	335	427	830	897	697	990	694	741	433	371	375	280	345	332	1033	905	1132	912	569	862
AT1G04140	2030	4171	4185	4086	3684	4823	3231	3105	3292	3571	3751	3655	4735	4595	4878	4259	4075	4984	3641	3050	3140	3437	3265	3763
AT1G04150	4	0	0	4	4	6	4	2	5	1	6	3	12	5	9	1	0	3	10	15	6	2	9	2
AT1G04160	278	877	663	913	964	980	616	756	836	722	737	815	631	872	882	1166	1033	1297	510	621	526	502	590	561
AT1G04170	1723	4029	3430	3666	3245	3645	3538	3248	3346	4108	2330	2781	3743	4503	4023	3218	3646	3857	3810	3395	3714	3566	2120	3342
AT1G04171	0	0	0	0	0	0	0	0	0	0	0	0	0	0	0	0	0	0	0	0	0	0	0	0
AT1G04180	1	4	8	18	6	7	9	12	11	0	4	2	1	9	18	12	12	20	4	3	0	5	5	1
AT1G04190	463	999	915	1075	887	1008	848	909	845	1057	665	835	1141	1292	1070	929	1023	956	1059	953	1029	1017	708	904
AT1G04200	683	1701	1631	2174	2136	2439	1099	1079	1141	952	1048	1122	1512	1854	2084	2655	2471	3329	1165	940	1026	1003	1004	1178
AT1G04210	930	2081	2009	1993	1823	2547	2536	2162	2450	2498	1891	2233	2125	2431	2325	1934	2302	2540	2418	2242	2417	2527	1627	2429
AT1G04220	32	140	47	134	154	163	1477	1957	1504	1412	1583	1417	82	140	98	91	127	157	1559	1385	1198	1099	1191	1094
AT1G04230	247	511	424	537	506	597	363	432	447	438	435	442	554	569	573	489	504	607	471	380	449	454	421	443
AT1G04240	1052	1782	1927	1607	1899	2433	2449	2676	2357	2660	2799	2981	2038	1636	2171	1294	1494	1834	2196	2460	2849	2205	2037	2076
AT1G04250	535	1257	809	1377	971	1117	4486	3908	4384	5954	5237	4748	872	796	529	594	671	546	3821	4919	3026	4272	4014	3534
AT1G04260	215	445	401	422	393	527	324	301	365	437	333	355	534	512	502	471	421	547	403	362	342	370	307	353
AT1G04270	4162	9776	9307	9880	7323	6822	7210	7358	7333	7613	5262	5984	8313	10928	10120	6953	8388	9234	7834	8095	7876	8269	4768	6996
AT1G04280	253	542	849	534	349	566	246	258	287	204	176	200	726	561	909	459	390	826	512	391	727	540	311	659
AT1G04290	290	701	586	569	589	573	900	927	1053	1195	1102	1143	733	836	708	567	583	672	893	988	854	841	785	893
AT1G04295	13	38	40	23	18	27	9	17	27	16	15	22	37	31	40	18	22	40	18	31	4	24	15	30
AT1G04300	1668	3403	3551	3304	2681	3774	2836	2694	3036	2947	3251	3020	3772	3417	4071	3263	2895	3904	2985	2739	2696	3203	2740	3231
AT1G04310	147	188	489	367	107	286	306	140	144	308	175	139	282	198	495	207	226	455	285	163	175	235	165	225
AT1G04320	0	0	0	0	0	0	0	0	0	0	0	0	0	0	0	0	0	0	0	0	0	0	0	0
AT1G04330	12	4	3	35	4	23	12	38	32	14	95	51	27	20	30	4	12	5	22	35	16	15	22	37
AT1G04340	301	675	659	668	618	710	644	604	634	697	601	573	719	822	720	633	620	765	657	609	560	561	496	549
AT1G04350	966	1703	1645	1148	1570	2060	5100	4545	5071	5180	6454	5644	2373	2332	1879	1567	1748	1675	4281	4523	4025	4719	5069	5238
AT1G04360	4	11	12	26	7	14	12	11	12	18	15	29	28	29	89	28	35	48	30	49	59	81	12	41
AT1G04370	2	0	0	1	6	8	0	1	0	0	2	9	0	0	0	0	0	0	0	0	0	1	0	1
AT1G04380	3	17	23	12	10	14	5	6	7	4	10	8	9	13	2	2	4	9	4	8	2	1	1	6
AT1G04390	236	511	475	485	389	508	564	506	558	512	674	585	486	430	458	354	331	472	514	455	476	545	458	554
AT1G04400	4029	8414	7987	7233	6883	9078	2920	2529	2764	2603	2612	2211	8443	7921	8356	7186	7049	8212	2670	2520	2148	3004	2984	3108
AT1G04410	12595	30234	25883	26513	24749	27086	18615	22957	21829	22041	17191	18589	26955	33637	28367	23547	26359	28391	21350	23290	20372	20104	17716	21236
AT1G04420	2689	6226	5812	4465	4364	4827	5099	5279	5597	5951	4100	4338	5576	7105	6754	5820	5562	5990	4456	6041	4460	5409	3179	4224
AT1G04425	223	432	364	638	344	351	209	321	343	317	263	224	185	178	92	99	139	120	119	121	73	105	94	42
AT1G04430	2941	8030	6806	7151	7711	9906	3874	4194	4540	4401	3960	5018	10060	12760	17473	13171	14993	17440	4710	4981	4622	4742	4863	4933
AT1G04440	1140	2718	2484	3028	2822	3468	1590	1641	1676	1779	1595	1527	2747	2733	2725	2958	2908	3227	2025	1833	1837	2255	1898	2205
AT1G04445	0	3	4	1	0	1	0	3	3	0	0	1	3	1	3	0	5	2	1	1	1	9	0	1
AT1G04450	0	0	0	0	0	1	0	0	0	0	0	1	0	0	0	0	0	0	0	0	0	0	0	0
AT1G04457	0	0	0	0	0	0	0	0	0	0	0	0	0	0	0	0	0	0	0	0	0	0	0	0
AT1G04470	0	3	4	0	1	6	7	0	1	7	6	0	0	2	0	0	0	1	1	1	0	4	0	0
AT1G04480	2129	4784	4634	4963	3951	3756	3495	3467	3242	3940	2270	2696	4551	5411	5477	3791	4457	4772	3971	3835	4075	4640	2088	3260
AT1G04490	16	17	20	24	41	46	26	36	24	42	19	34	27	45	37	33	77	66	75	49	87	64	51	65
AT1G04500	1	1	7	5	9	4	11	12	3	7	15	3	3	11	8	4	5	3	7	0	5	14	4	7
AT1G04501	0	0	0	0	0	0	0	0	0	0	0	0	0	0	0	0	0	0	0	0	0	0	0	0
AT1G04510	919	2182	1987	2055	1660	2060	1653	1607	1717	1874	1299	1576	1881	2265	2309	1816	1800	2178	1918	1783	1849	1891	1306	1708
AT1G04520	208	567	379	668	308	377	1300	1427	1618	1461	921	1065	724	728	619	343	515	501	1391	1642	1394	1122	786	1134
AT1G04530	668	1712	1828	1736	1468	2088	6907	6083	6792	6365	4643	5162	1798	1883	1841	1905	1568	2720	7532	6983	7938	7644	4798	8093
AT1G04540	1	14	2	19	5	6	22	31	22	5	10	9	11	9	16	21	18	21	54	22	37	31	19	41
AT1G04550	567	1078	1083	1003	889	1026	2692	2316	2964	2628	2273	2687	1059	1078	1075	624	869	918	2219	1957	2264	1962	1661	2245
AT1G04555	105	214	222	222	279	291	162	179	178	170	222	168	201	172	191	197	175	220	188	98	134	126	173	154
AT1G04560	0	0	0	0	0	0	0	0	0	0	0	0	0	0	0	0	0	0	0	0	0	0	1	0
AT1G04570	4	27	17	25	44	54	145	205	168	252	381	405	19	33	15	18	32	24	187	199	185	114	134	164
AT1G04580	14	14	9	23	52	19	18	26	10	22	27	14	2	18	4	1	1	4	2	4	3	8	5	6
AT1G04590	374	833	752	775	719	732	802	786	793	856	622	687	886	868	854	653	725	846	749	724	749	822	522	750
AT1G04600	23	48	47	62	55	58	67	58	35	53	42	48	108	137	107	118	101	225	171	118	226	193	84	223
AT1G04610	0	2	11	2	0	5	1	3	3	2	2	3	9	2	6	2	1	4	4	4	0	0	3	2
AT1G04620	1461	2914	3110	2497	2474	3570	1162	1411	1494	1411	1318	1259	3106	3138	3633	3010	2862	3351	1043	1481	942	1045	1008	916
AT1G04625	0	0	0	0	0	0	0	0	0	0	0	0	0	0	0	0	0	0	0	0	0	0	0	0
AT1G04630	605	1193	1178	1300	1099	1147	915	1031	986	1152	841	866	1191	1278	1227	1109	1097	1340	952	924	892	962	753	912
AT1G04635	34	50	42	96	76	51	44	56	36	75	18	49	71	84	94	60	63	63	52	56	44	50	24	42
AT1G04640	1119	2350	2250	1584	1590	1815	1494	1441	1573	1616	1228	1298	2639	2439	2403	1735	1698	1989	1502	1442	1567	1761	1115	1600
AT1G04645	0	2	0	3	3	0	2	2	0	2	0	2	4	0	3	0	3	1	10	0	1	4	0	0
AT1G04650	51	112	95	153	61	67	91	157	125	119	71	88	184	158	124	85	106	111	122	116	106	72	77	103
AT1G04660	83	167	86	467	72	166	168	282	216	94	63	159	244	168	178	105	144	116	258	224	144	122	128	150
AT1G04670	0	0	0	0	0	0	0	0	0	0	0	0	0	0	0	0	0	0	0	0	0	0	0	0
AT1G04680	2754	6351	6182	8260	5525	7742	5743	5695	6639	4859	4123	5752	7215	7242	7309	4595	5755	7098	5361	5776	5585	4824	5071	5834
AT1G04684	0	0	0	0	0	0	0	0	0	0	0	0	0	0	0	0	0	0	0	0	0	0	0	0
AT1G04690	1738	3748	3060	3884	3342	3887	2377	2614	2811	2989	3208	3167	4013	4233	3723	3317	3551	3884	2738	2538	2553	2424	2781	2790
AT1G04700	30	79	69	101	80	80	66	77	59	70	54	65	110	94	119	93	81	132	84	102	50	75	61	51
AT1G04710	552	1127	975	946	1021	1186	1127	1024	1116	1174	1120	1177	1279	1440	1062	954	1063	1024	1007	999	939	1006	902	993
AT1G04720	0	0	0	0	1	0	0	0	0	0	0	0	0	0	0	0	0	0	0	0	0	0	0	0
AT1G04730	155	307	349	382	232	326	215	286	242	246	136	224	356	347	365	292	332	395	333	231	254	224	135	191
AT1G04750	1495	3146	2775	3544	3047	3491	1589	1691	1817	1811	2017	1856	3480	3494	3437	3184	3180	3739	2007	1652	1784	1748	1994	2056
AT1G04760	37	112	58	127	59	70	20	44	70	36	42	46	85	100	67	72	54	83	60	55	41	22	63	30
AT1G04770	161	278	232	538	746	1914	1120	913	977	1390	1038	1060	460	216	272	991	658	536	1127	902	858	1145	924	926
AT1G04778	3	23	20	21	14	29	8	9	9	8	18	11	16	5	10	12	6	15	5	3	7	10	19	2
AT1G04780	1160	2304	2196	2427	2281	2942	1771	1736	1788	1812	2309	2033	2590	2638	2398	2346	2391	2977	2076	1742	1883	1983	2029	2245
AT1G04790	508	1045	985	931	882	1091	765	819	759	840	886	752	1115	1029	1189	900	847	1184	838	826	856	873	713	819
AT1G04800	1015	2903	2417	1228	1584	2730	2919	2658	3819	4098	3098	2642	2000	2036	3176	1954	1823	2507	3911	3083	2567	3323	3120	2753
AT1G04810	1274	2718	2478	2440	2070	2458	1802	1943	1858	1870	1708	1782	2834	2991	3134	2114	2272	2641	1949	1831	1909	2006	1581	1949
AT1G04820	6265	13943	12573	15768	11091	13975	8562	9329	10239	9173	6691	8267	15969	16468	17293	14211	14578	17723	9002	9260	7146	6930	7413	7610
AT1G04830	372	696	696	695	658	765	731	887	773	790	821	922	726	714	723	746	624	860	717	653	590	672	733	758
AT1G04840	27	56	67	55	58	85	17	28	23	30	20	27	79	93	67	58	69	92	31	26	22	25	31	36
AT1G04850	1975	4289	3785	4083	3967	4345	3262	3467	3644	3812	3782	3566	4706	4676	4451	3664	3940	4567	3753	3325	3411	3574	3370	3768
AT1G04860	904	1924	1988	1747	1543	1908	1561	1668	1678	1825	1548	1514	2030	2136	2292	1866	1727	2078	1692	1627	1821	1757	1284	1709
AT1G04870	544	1201	1230	1234	1008	1217	1104	919	791	1171	560	715	1183	1438	1085	948	1103	1208	1213	925	1284	1348	585	940
AT1G04880	7	11	9	6	5	12	13	10	10	7	12	9	6	6	11	3	16	4	24	18	16	14	13	9
AT1G04890	0	0	0	0	0	0	0	0	0	0	0	0	0	0	0	0	0	0	0	0	0	0	0	0
AT1G04900	246	540	439	517	419	373	194	241	203	194	196	209	505	606	513	420	507	422	200	246	178	189	178	185
AT1G04910	677	1447	1271	1536	1465	1685	1031	1049	1057	1063	1202	1211	1521	1591	1676	1602	1661	1795	1069	945	946	998	1063	1117
AT1G04920	35	81	70	65	87	110	87	92	155	101	121	84	132	127	138	85	131	116	147	152	108	166	142	112
AT1G04930	81	241	152	226	221	227	131	132	152	168	121	114	185	216	256	272	237	306	131	149	169	162	95	156
AT1G04945	96	221	182	266	251	275	271	234	188	290	156	175	228	248	251	214	231	280	306	178	250	264	166	208
AT1G04940	95	223	190	190	187	157	174	187	210	188	195	200	200	267	258	189	227	199	151	181	155	177	139	149
AT1G04950	593	1035	1104	978	795	1107	888	792	888	907	945	827	1200	1067	1117	834	770	1039	841	759	672	847	730	852
AT1G04960	476	992	858	1050	990	1278	1137	905	1102	1101	1121	988	1018	1022	1096	1090	954	1152	1170	1073	1006	1116	977	1105
AT1G04970	457	931	800	955	964	1197	959	1033	1021	1186	1297	1094	1203	1051	1075	975	893	1136	1156	981	1048	1075	1100	1214
AT1G04980	377	864	1010	893	938	619	306	333	331	485	363	392	860	1129	1252	1233	1001	1563	788	335	587	599	420	647
AT1G04985	561	1313	1239	1144	1047	1359	998	909	1003	1214	1110	1129	1312	1355	1541	1259	1168	1416	1153	1083	1084	1169	861	1099
AT1G04990	462	958	689	970	907	899	403	506	533	526	625	503	1349	1383	909	1106	1109	1111	506	492	419	471	595	428
AT1G05000	83	302	200	268	221	268	70	63	66	66	39	37	131	198	251	226	207	312	65	58	108	92	23	43
AT1G05010	3984	11300	12469	16075	19961	36368	5389	4586	6003	9448	12914	10187	13089	12446	16514	24309	16923	25410	8428	5763	6978	8095	9148	7780
AT1G05020	17	35	55	58	58	109	6	7	12	24	3	6	29	33	50	131	88	146	21	5	9	11	11	6
AT1G05030	186	419	342	414	408	456	390	396	452	447	531	479	787	649	751	764	803	878	620	500	530	561	543	616
AT1G05040	3	0	0	0	1	0	0	0	0	0	0	0	0	1	0	2	0	0	0	0	1	1	0	0
AT1G05055	207	544	427	467	351	408	408	431	381	477	389	418	454	530	578	408	435	463	452	426	449	365	355	387
AT1G05060	301	494	472	654	529	696	454	429	509	447	568	490	738	611	520	439	542	544	458	436	453	436	435	491
AT1G05061	12	21	18	14	35	34	9	17	11	19	12	8	41	33	35	23	31	43	12	7	13	7	6	17
AT1G05065	26	33	36	39	41	26	28	32	46	41	45	35	42	63	56	46	21	45	31	49	26	24	21	26
AT1G05070	259	514	523	538	482	539	1013	1054	1193	1412	1260	1099	677	694	650	421	556	596	752	778	706	702	642	786
AT1G05080	0	0	0	0	0	0	0	0	0	0	0	0	0	0	0	0	0	0	1	0	0	0	0	0
AT1G05085	3	1	0	17	0	2	0	0	0	0	0	3	0	0	0	0	0	0	0	0	0	0	0	0
AT1G05090	39	95	70	98	92	114	44	78	71	68	60	74	140	135	154	117	179	155	96	109	108	75	103	90
AT1G05100	7	13	25	31	41	95	57	64	80	127	152	218	26	14	13	22	37	33	55	61	71	45	62	81
AT1G05120	467	924	778	1121	844	1229	501	627	677	649	715	706	1091	1111	1017	1092	1045	1187	745	674	663	650	788	732
AT1G05135	781	1823	2351	2362	2241	4026	1212	742	856	775	360	434	1707	1829	3266	2717	2630	3435	1235	680	929	1362	391	822
AT1G05136	1	0	0	4	0	1	0	0	0	0	0	0	1	0	3	0	1	2	2	2	2	0	0	2
AT1G05140	1167	2703	2356	1748	1981	2113	3055	2751	3187	3209	2555	2827	2446	2800	2806	1925	2133	2179	2656	2918	2632	2938	2111	2764
AT1G05150	878	1717	1865	1772	1153	1915	1229	1287	1560	1319	1468	1355	2208	2313	2531	1971	1855	2514	2070	1916	1548	1785	1688	1759
AT1G05160	233	418	478	507	352	559	395	438	442	367	474	397	628	501	543	396	399	549	438	469	426	434	418	413
AT1G05170	219	454	444	425	506	812	2988	3140	3668	4107	3728	4814	497	441	340	331	388	533	2802	2848	2504	2207	2343	3104
AT1G05180	742	1592	1395	1648	1391	1649	926	965	937	1009	911	906	1680	1899	1756	1529	1426	1767	1074	874	989	995	852	1008
AT1G05190	7343	15881	16890	12426	11542	14046	15888	15149	17381	18396	11615	12185	14990	17636	19383	15524	13833	17289	12952	16520	12502	14952	8767	11153
AT1G05200	396	595	463	644	617	780	2253	2143	2609	2450	2613	2595	1705	1710	1653	1571	1480	1577	1899	1982	1923	2165	1673	2117
AT1G05205	257	540	543	602	555	594	421	411	503	440	411	479	584	511	514	422	504	506	381	391	313	320	331	391
AT1G05210	84	243	193	184	167	186	118	130	113	138	97	101	140	194	245	203	175	271	121	129	75	89	66	119
AT1G05220	1	15	17	13	5	11	3	0	4	1	4	3	15	6	12	9	13	10	8	4	2	8	4	14
AT1G05230	448	1135	974	874	1053	1154	1248	1093	1344	1408	1539	1409	1321	1157	1171	963	888	1145	1247	1295	1085	1295	1347	1146
AT1G05240	0	0	0	0	0	0	0	0	0	0	0	0	0	0	0	0	0	0	0	0	0	0	0	0
AT1G05250	0	0	0	0	0	0	0	0	0	0	0	0	0	0	0	0	0	0	0	0	0	0	0	0
AT1G05260	8	22	6	70	8	20	14	18	43	11	12	54	15	24	19	4	10	8	19	33	36	8	23	38
AT1G05270	546	1285	1234	1093	1071	1249	1028	1069	1224	1317	1085	1048	1463	1361	1505	1149	1142	1418	1132	1097	1140	1257	927	1108
AT1G05280	0	0	0	0	0	0	0	0	0	0	0	0	0	0	0	0	0	0	0	0	0	0	0	0
AT1G05290	0	0	0	0	0	0	0	0	0	0	0	0	0	0	0	0	0	0	0	0	0	0	0	0
AT1G05291	0	0	0	0	0	0	0	0	0	0	0	0	0	0	0	0	0	0	0	0	0	0	0	0
AT1G05300	47	72	74	86	32	134	28	55	47	51	71	47	132	85	88	99	77	101	57	37	41	55	84	67
AT1G05310	61	99	80	155	54	130	129	145	169	125	54	103	137	168	256	136	110	120	154	186	127	140	95	139
AT1G05320	575	1284	1051	1256	1152	1273	1252	1453	1529	1614	1540	1699	1504	1414	1398	1261	1269	1335	1324	1412	1208	1338	1362	1391
AT1G05330	0	2	0	0	1	1	0	0	3	0	1	0	2	1	0	0	0	4	0	1	0	1	0	2
AT1G05340	36	66	79	117	191	379	52	38	38	57	53	40	60	94	66	105	135	151	94	26	87	93	43	72
AT1G05350	615	1450	1253	1509	1319	1632	704	727	626	751	628	742	1348	1659	1687	1704	1654	2036	1094	814	910	937	792	937
AT1G05360	228	443	354	351	303	411	350	431	510	505	390	433	477	488	440	403	367	413	470	480	447	466	404	460
AT1G05370	44	97	85	201	57	85	85	106	99	60	76	108	131	140	97	35	105	65	91	106	58	51	70	79
AT1G05380	1051	2163	1969	2321	1918	2503	1834	1700	1880	1855	1867	1851	2341	2167	2508	2332	2174	2665	1773	1637	1588	1944	1520	1849
AT1G05385	340	678	706	484	551	684	771	853	925	961	591	711	616	646	987	570	600	639	679	880	704	962	569	641
AT1G05390	0	0	0	0	0	0	0	0	0	0	0	0	0	0	0	0	0	0	0	0	0	0	0	0
AT1G05400	10	17	16	31	21	35	21	23	19	16	26	25	39	24	25	14	25	20	12	19	19	17	11	19
AT1G05410	260	500	409	562	383	444	512	489	495	561	397	465	572	510	628	565	529	690	592	536	517	552	415	503
AT1G05420	35	46	38	153	99	234	69	45	65	75	115	100	29	53	33	99	108	111	50	28	38	31	56	29
AT1G05430	438	1027	864	980	840	1008	814	827	918	989	841	819	1033	1062	989	925	903	1055	943	870	873	973	764	867
AT1G05440	55	87	85	139	48	56	34	62	90	60	58	36	110	112	92	61	61	119	55	84	47	57	35	35
AT1G05450	2	1	0	5	0	0	2	1	0	4	3	8	1	0	0	2	0	0	1	4	0	12	3	9
AT1G05460	328	584	527	642	403	542	571	518	586	658	606	621	868	676	626	431	445	641	640	706	508	611	583	601
AT1G05470	252	488	486	674	332	413	454	609	621	400	442	538	576	492	553	340	402	393	485	497	443	361	389	464
AT1G05490	76	173	75	630	77	174	82	163	137	62	66	169	300	140	108	39	181	56	98	112	67	26	136	126
AT1G05500	865	1840	1662	1901	1757	2016	1703	1622	1850	2010	1571	1885	2122	2173	2118	1915	1935	2271	1839	1854	1699	1853	1663	1920
AT1G05510	0	0	0	0	0	0	0	0	0	0	0	0	0	0	0	0	0	0	0	0	0	0	1	0
AT1G05520	823	1826	1553	1773	1670	2037	1350	1571	1482	1713	1721	1746	1818	2077	1882	1828	1903	2141	1476	1310	1375	1299	1451	1604
AT1G05530	4	2	0	3	1	7	1	1	1	0	4	0	5	3	3	3	3	0	5	2	0	1	6	0
AT1G05540	117	245	202	118	132	232	849	783	878	837	814	947	280	263	232	153	214	139	580	622	460	566	552	588
AT1G05550	10	7	9	12	7	19	82	84	91	129	115	109	12	10	2	8	12	15	33	44	34	50	59	25
AT1G05560	568	999	749	819	917	734	1661	1611	1977	1647	1644	2088	1296	1231	914	539	710	650	1744	1403	1335	2151	1895	1767
AT1G05562	449	850	793	647	512	665	931	838	1107	926	1035	1053	1037	959	1179	641	670	716	751	972	719	757	780	902
AT1G05570	2107	4116	3717	4651	4375	5812	1412	1700	1580	1498	2503	2131	4769	4353	3864	4556	4058	4870	3165	1682	2614	2441	2409	3218
AT1G05575	22	49	64	103	126	254	26	2	53	11	11	19	61	36	71	97	73	78	19	12	35	10	10	36
AT1G05577	0	2	2	2	0	4	1	0	0	3	2	4	2	0	1	1	1	0	2	2	0	4	1	2
AT1G05580	0	0	0	0	0	0	0	0	0	0	0	0	0	0	0	0	0	0	0	0	0	0	0	0
AT1G05590	304	585	577	552	491	725	632	675	773	730	767	770	707	645	683	566	566	756	669	641	626	575	671	689
AT1G05600	188	284	356	273	221	300	294	249	210	285	242	237	333	264	281	188	159	273	240	239	244	285	191	250
AT1G05610	13	25	15	26	15	30	10	18	34	38	20	26	25	15	23	19	23	35	21	22	18	22	20	20
AT1G05615	0	0	0	0	0	0	0	0	0	0	0	0	0	0	0	0	0	0	0	0	0	0	0	0
AT1G05620	383	870	676	995	791	768	355	490	441	687	833	616	873	728	513	495	612	528	361	357	327	312	436	343
AT1G05630	819	2030	2036	1646	1991	2491	764	933	803	1008	1097	1123	1807	2041	1854	1739	1633	2608	2848	1323	2756	2027	1673	2158
AT1G05640	131	296	292	313	268	358	96	142	123	123	146	120	282	265	264	205	219	263	178	122	103	85	131	136
AT1G05650	0	0	1	1	0	0	0	0	0	0	0	0	0	2	0	0	0	0	1	0	0	0	0	0
AT1G05660	0	0	0	0	0	0	0	0	0	0	0	0	0	0	0	0	0	0	0	0	0	0	0	0
AT1G05670	163	326	303	271	264	328	412	348	393	442	325	365	353	353	398	286	277	334	301	333	329	365	267	295
AT1G05675	8	20	57	88	57	88	53	22	156	45	14	52	38	64	117	164	143	148	102	34	102	84	33	121
AT1G05680	17	17	32	16	31	23	86	70	116	100	33	101	12	50	70	7	23	8	41	22	98	67	165	188
AT1G05690	121	151	183	136	112	195	483	519	733	523	601	631	233	141	164	137	141	158	329	410	355	333	482	493
AT1G05700	1	2	0	7	0	0	7	10	4	5	2	9	1	4	6	1	2	0	2	7	4	3	1	3
AT1G05710	306	645	469	1129	525	769	401	364	477	306	217	469	834	691	562	454	621	617	363	420	339	305	299	425
AT1G05720	342	748	670	754	730	937	394	454	406	462	508	404	936	884	808	842	802	982	467	468	449	395	476	476
AT1G05730	25	41	26	63	53	36	23	26	14	33	28	24	52	61	56	44	44	55	30	24	12	19	18	23
AT1G05740	0	0	0	3	3	0	0	3	1	3	0	0	1	3	0	0	0	0	1	0	1	0	1	1
AT1G05750	148	338	323	311	249	241	106	96	117	125	111	128	345	375	322	275	264	351	143	109	119	125	105	138
AT1G05760	45	87	70	83	57	118	57	78	85	114	67	100	82	85	125	69	96	92	89	77	75	64	89	79
AT1G05770	34	41	30	63	40	48	43	37	36	24	39	33	25	32	46	27	41	38	36	19	27	21	34	27
AT1G05780	35	56	65	68	48	95	32	35	21	39	35	46	167	202	210	153	192	175	78	74	69	71	65	54
AT1G05785	81	198	156	185	162	230	162	167	202	203	259	229	176	166	152	205	186	229	161	159	178	161	160	190
AT1G05790	544	1038	963	867	821	1056	681	634	781	719	900	762	1202	1065	1245	1003	842	1167	717	699	683	673	714	855
AT1G05800	0	0	0	2	0	1	0	0	0	0	1	0	2	0	0	3	0	0	0	0	1	3	1	0
AT1G05805	949	1525	1935	1725	1469	2887	403	373	429	350	495	434	1433	1058	1398	1277	1102	1732	425	314	303	368	459	467
AT1G05810	322	557	736	677	612	724	319	284	388	360	285	279	609	539	978	683	517	840	285	277	261	386	305	281
AT1G05820	38	82	84	107	78	102	100	61	90	67	71	83	131	107	123	116	90	102	112	73	98	97	67	94
AT1G05830	682	1286	1461	1442	1114	1521	1000	976	978	958	986	1013	2042	1877	2149	1584	1618	1904	1474	1284	1271	1428	1167	1357
AT1G05835	21	82	50	126	36	61	90	136	116	94	138	147	180	194	176	124	101	134	357	355	250	270	238	270
AT1G05840	644	1215	1284	1188	898	1276	885	770	799	895	897	803	1582	1134	1469	1236	867	1523	956	887	830	1026	820	1060
AT1G05850	13464	28826	28306	30703	26795	34036	30325	27467	30751	30027	25200	28672	30613	30430	37032	28189	27609	33868	26894	27902	25109	26046	25827	26702
AT1G05860	201	444	444	398	322	402	489	472	548	534	491	505	400	356	384	284	252	351	442	357	340	430	373	393
AT1G05870	345	759	660	797	543	548	2004	1898	2427	2197	1821	2415	808	791	591	424	477	408	2391	2345	1811	1893	1930	2489
AT1G05880	3	0	0	5	8	1	2	1	0	3	0	7	2	5	0	4	1	6	27	3	16	26	10	41
AT1G05890	1573	3025	3000	2988	2411	3443	2068	1793	2079	2033	2345	2244	3671	2914	3591	2668	2317	3303	2125	1856	1761	2145	2002	2149
AT1G05894	6	8	2	15	12	19	14	11	25	18	13	21	7	4	7	5	11	9	10	7	9	26	15	11
AT1G05900	220	441	458	314	343	422	1008	1056	1135	1144	1188	1189	461	496	434	391	398	421	1005	975	1060	1068	957	1065
AT1G05910	645	1598	1341	1492	1417	1548	1366	1426	1632	1547	1293	1416	1416	1706	1393	1312	1498	1622	1415	1278	1395	1308	1208	1502
AT1G05920	0	0	0	0	0	0	0	1	0	0	0	0	0	0	0	0	2	0	1	2	0	0	0	0
AT1G05925	0	0	0	0	0	0	0	0	0	0	0	0	0	0	0	0	0	0	0	0	0	0	0	0
AT1G05930	0	0	0	0	0	0	0	0	0	0	0	0	0	0	0	0	0	0	0	0	0	0	0	0
AT1G05940	775	1608	1415	1426	1406	1877	1445	1265	1425	1478	1679	1574	1768	1777	1644	1476	1436	1508	1513	1327	1241	1461	1345	1386
AT1G05950	155	276	283	335	142	197	160	212	188	153	152	158	327	274	255	144	179	218	199	204	191	120	146	148
AT1G05960	1271	2610	2513	2554	2209	3443	2066	1980	2077	2263	2224	2092	3170	2832	2906	2776	2399	3122	2209	1916	1984	2215	1762	2066
AT1G05970	125	187	230	189	180	169	175	176	178	236	164	185	241	238	281	188	145	230	212	156	151	192	146	156
AT1G05980	0	0	0	0	0	0	0	0	0	0	0	0	0	0	0	0	0	0	0	0	0	0	0	0
AT1G05990	0	0	0	0	0	0	0	0	0	0	0	0	0	0	0	0	0	0	0	0	0	0	0	0
AT1G06000	547	1475	640	1242	1829	1466	6751	7609	9347	15953	19789	15172	1718	2373	961	1529	1761	1690	9398	10070	6263	8901	11701	7892
AT1G06002	96	183	182	326	258	352	28	73	51	199	241	169	356	291	196	425	345	447	76	72	43	93	135	75
AT1G06010	109	276	294	345	247	310	161	210	235	321	281	293	466	428	369	303	345	430	287	308	269	316	240	285
AT1G06020	0	0	0	0	0	0	0	0	0	0	0	6	5	14	9	8	7	6	10	11	20	11	11	10
AT1G06030	0	4	0	1	0	1	0	0	1	1	0	1	0	0	0	0	1	1	0	0	1	0	0	6
AT1G06040	495	740	877	984	697	1032	12721	11690	14020	12904	11545	12992	981	567	554	363	427	397	11775	11534	11476	11500	9815	12375
AT1G06050	74	103	144	149	129	160	168	149	174	163	166	153	125	120	100	121	74	122	233	209	258	212	147	233
AT1G06060	292	669	686	673	565	686	582	541	658	646	575	562	725	699	700	634	544	725	648	554	563	630	577	602
AT1G06070	296	614	616	732	633	867	618	568	623	616	604	660	670	642	672	591	632	770	681	606	637	642	553	697
AT1G06080	45	102	200	139	73	96	68	71	85	64	60	44	273	130	143	79	124	158	131	112	70	90	43	68
AT1G06090	18	38	19	77	29	25	19	36	24	53	22	50	28	21	66	20	20	31	32	29	11	12	45	54
AT1G06100	69	177	141	172	211	161	105	203	230	170	105	105	213	206	191	171	167	304	137	299	132	269	113	82
AT1G06110	560	1076	1029	1122	813	1108	1065	924	998	1056	1165	1097	1553	1131	1288	893	785	1115	1152	997	938	1181	1150	1186
AT1G06120	0	0	2	1	5	0	0	2	0	4	0	1	0	0	0	1	1	1	0	2	1	0	0	0
AT1G06130	498	1071	1035	1031	1057	1420	988	1033	1105	1208	1291	1158	1249	1143	1061	1023	1078	1340	1196	1077	1078	1117	1014	1187
AT1G06135	0	0	0	0	0	5	0	0	0	0	0	0	0	0	0	4	1	4	2	0	1	0	0	1
AT1G06137	0	0	0	0	0	0	0	0	0	0	0	0	0	0	0	0	0	0	0	0	1	0	0	0
AT1G06140	17	73	54	43	62	52	31	23	46	33	40	35	85	84	66	58	74	84	44	31	32	35	29	32
AT1G06150	71	142	132	142	122	181	85	78	66	91	75	85	118	113	105	127	99	161	126	76	82	113	81	81
AT1G06149	0	0	0	0	0	0	0	0	0	0	0	0	0	0	0	0	0	0	0	0	0	0	0	0
AT1G06148	4	10	2	23	11	11	4	14	3	4	11	13	19	8	7	15	13	9	9	11	13	12	16	4
AT1G06160	36	55	95	245	179	739	6	7	6	7	12	9	447	116	329	402	280	926	82	15	18	26	19	31
AT1G06170	5	11	11	13	6	7	20	34	27	22	16	29	15	19	14	16	12	18	14	40	15	8	11	23
AT1G06180	45	103	72	257	96	116	87	112	132	126	150	173	229	133	152	102	169	173	209	197	144	112	176	130
AT1G06190	1283	3351	2956	2140	2289	2323	2042	2041	2390	2613	1825	2086	2938	3889	3512	2701	2884	3303	2493	2638	2321	2788	1685	2202
AT1G06200	682	1361	1240	1317	1257	1562	1182	1105	1224	1459	1223	1166	1883	1819	1711	1498	1526	1859	1672	1407	1314	1591	1224	1502
AT1G06210	414	1004	853	1100	1005	1179	1418	1415	1653	1893	1793	1857	960	1029	934	1080	1103	1255	1396	1362	1129	1091	1324	1390
AT1G06220	1621	3472	3162	3287	2965	3980	3686	3334	3544	3954	3006	3452	3395	3833	3646	2881	3125	3439	3320	3381	3433	3453	2265	3357
AT1G06225	0	1	0	0	0	0	0	0	0	0	0	0	0	0	0	0	0	0	0	0	0	0	0	0
AT1G06230	1288	2858	2720	2618	2215	3198	2610	2408	2839	2535	2743	2638	2959	2789	3099	2425	2448	3159	2766	2488	2472	2651	2156	2756
AT1G06240	318	635	573	429	456	570	931	997	1066	1119	862	983	727	788	717	508	506	561	921	947	891	912	749	825
AT1G06250	5	6	4	3	0	10	3	0	4	1	3	2	0	0	0	0	1	1	0	2	0	0	0	1
AT1G06265	85	139	111	151	132	155	115	128	95	110	142	95	312	244	205	166	181	165	204	160	128	168	149	127
AT1G06260	0	0	0	0	0	0	1	0	0	0	0	0	0	1	0	0	1	0	0	0	0	0	0	0
AT1G06270	103	205	144	209	157	197	163	181	157	180	171	162	185	188	115	111	118	134	157	149	150	158	138	139
AT1G06280	0	0	0	0	0	0	0	0	0	0	0	0	0	0	0	0	0	0	18	0	0	0	0	0
AT1G06290	1488	3084	2922	2607	2667	3012	2341	2005	2387	2225	2258	2093	2713	2922	3027	3002	2437	3391	2581	2118	2247	2437	2265	2602
AT1G06310	0	7	0	0	3	1	0	5	2	0	0	2	1	4	2	3	0	0	2	1	1	0	0	0
AT1G06320	0	0	1	0	1	0	0	0	0	0	0	0	0	0	0	0	0	1	0	0	0	0	0	0
AT1G06330	0	0	0	0	0	0	0	0	0	0	0	0	0	0	0	0	0	0	0	0	0	0	0	0
AT1G06340	0	1	4	2	4	4	2	0	1	0	2	1	3	0	5	0	1	3	0	1	0	0	0	4
AT1G06350	34	52	37	100	45	64	81	95	52	81	35	55	138	128	71	81	87	86	169	88	50	69	79	65
AT1G06360	973	2416	2188	1634	2842	3039	1520	1670	2118	1492	1461	1304	1605	1904	1875	1398	1615	2059	1096	1461	1216	1300	602	836
AT1G06370	95	183	202	148	128	202	116	115	91	102	115	80	202	154	228	127	125	177	118	89	118	110	73	98
AT1G06380	151	458	349	409	411	527	381	342	320	461	256	295	314	327	403	303	348	370	318	263	355	272	158	272
AT1G06390	1203	2523	2605	2415	2158	2696	2011	1759	2006	2166	1757	1984	2685	2616	3285	2262	2271	3011	1932	1944	1970	2102	1574	2211
AT1G06400	920	1659	1703	1797	1568	2490	1596	1444	1682	1882	2017	1738	2083	1875	2004	1475	1556	1833	1621	1422	1373	1654	1634	1777
AT1G06410	3915	9544	8760	7459	8568	14105	5949	5178	6190	5495	5431	5626	7559	8779	9408	7405	9181	10242	4862	4908	5154	5503	4653	5803
AT1G06420	55	135	105	329	108	133	82	120	137	81	111	130	290	173	176	104	147	145	171	167	60	82	150	107
AT1G06430	1672	3383	2767	2418	2962	3654	15647	14028	15465	19135	16383	17481	3863	3940	3576	3109	3019	3570	17856	17142	16733	18122	15247	18322
AT1G06440	46	121	90	128	116	100	25	17	32	39	36	34	155	142	109	109	125	139	57	48	30	35	37	31
AT1G06450	30	62	58	109	64	96	119	97	110	106	91	92	102	106	107	64	91	114	160	115	101	131	91	122
AT1G06460	3232	6710	6160	5020	5386	6992	3345	3200	3409	3577	4185	3751	7269	6100	5846	5002	4621	4553	2253	2210	1951	2195	2610	2394
AT1G06470	591	1201	1114	1171	1240	1355	767	764	810	805	732	791	1113	1274	1292	1216	1238	1194	757	788	646	692	734	725
AT1G06475	49	63	70	83	59	75	37	41	51	60	83	69	86	98	84	59	75	67	85	56	54	54	34	34
AT1G06480	0	0	0	0	0	0	0	0	0	0	0	0	0	0	0	0	0	0	0	0	0	0	0	0
AT1G06490	193	377	394	461	218	396	376	445	427	365	338	379	381	363	438	298	417	385	305	392	304	248	304	324
AT1G06500	185	383	354	385	363	407	264	319	307	347	335	305	567	528	495	378	391	458	320	342	316	312	352	336
AT1G06515	239	531	509	456	419	479	229	263	288	269	241	238	458	507	622	432	458	592	261	264	249	237	175	229
AT1G06510	433	939	969	746	727	970	766	760	742	786	697	707	806	930	955	802	746	977	729	641	684	742	442	633
AT1G06520	9	38	31	81	19	91	54	25	45	87	91	62	55	61	149	61	91	109	42	46	58	95	72	138
AT1G06530	1557	3230	3195	2657	2591	2943	2919	2554	2933	3172	2388	2553	3263	3357	3868	2541	2602	2954	2680	2366	2777	2526	1833	2326
AT1G06540	4	9	2	2	14	3	72	78	114	70	331	83	7	21	9	16	19	19	116	95	66	110	127	46
AT1G06550	694	1788	1055	1552	2379	1501	2371	2465	3151	3009	7450	3268	2040	2324	1628	1238	1788	1480	2896	3010	2121	2706	4249	2439
AT1G06560	302	587	627	628	390	474	350	278	289	333	270	317	759	701	735	518	486	614	344	312	376	349	258	332
AT1G06570	277	458	448	420	364	429	5080	4827	6264	5885	7653	7184	525	475	547	254	308	436	4811	5011	4519	4695	5079	5164
AT1G06580	41	144	92	102	109	136	70	81	87	83	99	73	138	139	131	139	123	148	92	82	109	82	96	93
AT1G06590	221	455	481	436	348	431	317	362	367	306	337	316	423	472	405	379	383	472	308	285	260	290	235	268
AT1G06610	0	0	0	0	0	0	0	0	0	0	0	0	0	0	0	0	0	0	0	0	0	0	0	0
AT1G06620	81	150	101	817	926	1661	108	98	63	205	312	184	514	261	126	1326	1117	996	200	77	109	125	382	253
AT1G06630	309	568	573	638	499	696	540	490	494	519	579	480	957	834	1179	1071	954	1280	647	504	562	663	603	616
AT1G06640	1157	2361	1511	4032	5522	5253	1804	1679	1672	4800	7088	4396	9046	6403	4524	10679	11465	8110	4053	3756	2443	4926	11261	5517
AT1G06645	638	1348	1403	923	1038	1273	744	628	885	780	1017	846	737	734	928	625	502	721	362	400	380	423	407	457
AT1G06650	1100	2576	2487	2005	2121	2763	2438	2502	2472	2833	2883	2510	2657	2983	2467	2382	2051	2607	2830	2548	2643	2963	2409	3053
AT1G06660	46	104	115	213	73	86	49	64	86	62	48	64	116	126	121	122	116	133	73	90	67	60	65	54
AT1G06670	1295	2560	2495	2483	2009	2889	3179	2867	3153	3197	2333	2714	2753	2916	2679	1976	2198	2421	2990	3049	3208	3334	1886	2990
AT1G06680	41487	90328	94746	69129	63457	84596	136436	130640	145507	145612	105699	112890	79300	88930	93535	79133	73472	84038	127232	143926	118036	138745	104188	128801
AT1G06690	577	1534	1381	958	1124	1256	2235	2500	2659	2481	2579	2417	1627	2235	1924	1593	1807	1714	2704	3305	2584	2674	2663	2733
AT1G06700	1665	3225	3369	3264	2526	3438	2563	2297	2229	2671	1877	2083	3373	3070	3650	2766	2717	3275	2388	2297	2110	2390	1902	2188
AT1G06710	111	292	239	254	190	251	182	139	176	181	156	140	310	337	326	252	222	257	224	170	178	180	118	171
AT1G06720	827	1713	1588	1727	1302	1480	1384	1214	1096	1334	703	1020	1688	1885	1823	1094	1449	1555	1419	1160	1502	1511	628	1168
AT1G06730	296	627	631	519	498	610	634	523	564	587	415	517	703	683	757	571	552	643	556	586	551	593	384	472
AT1G06740.1	88	175	161	229	155	183	212	164	197	209	221	210	226	159	182	143	135	154	163	166	164	172	152	184
AT1G06750	0	7	3	4	0	1	7	8	3	1	9	6	2	7	5	7	10	1	4	7	3	7	8	3
AT1G06760	2654	6466	5855	7584	4376	5072	4392	5538	5313	5724	4956	5083	5963	6045	7569	6255	4811	7297	4997	5501	5041	4507	5027	5302
AT1G06770	214	304	385	404	288	391	354	338	359	480	324	356	406	346	412	386	307	523	428	393	379	461	327	417
AT1G06780	235	503	390	479	496	639	389	470	458	530	603	484	523	556	366	493	498	484	524	449	515	523	518	476
AT1G06790	128	274	242	309	218	264	269	295	213	308	224	211	302	325	306	247	249	261	332	270	303	324	159	220
AT1G06800	222	439	370	549	585	648	590	519	718	735	726	845	581	444	556	642	487	605	584	446	480	597	552	665
AT1G06810	0	3	1	4	0	4	1	0	6	1	1	1	4	3	0	1	5	0	2	9	0	0	0	0
AT1G06820	1084	2328	2190	1969	1758	2189	2218	2250	2539	2636	2141	2271	2276	2401	2465	2012	1931	2180	2066	2060	1811	2083	1670	2047
AT1G06830	125	286	414	324	270	368	503	388	602	521	779	583	245	461	800	510	323	751	403	509	615	785	327	299
AT1G06840	334	696	729	874	600	1135	687	597	653	533	406	483	844	746	907	614	561	862	778	657	690	631	538	652
AT1G06850	174	299	256	468	282	345	194	186	219	183	203	201	357	407	374	321	370	442	292	244	221	197	249	191
AT1G06860	0	0	0	0	0	0	0	0	0	0	0	0	0	0	0	1	0	0	0	0	0	0	0	0
AT1G06870	375	858	714	810	712	836	595	602	560	672	575	616	717	796	786	773	735	872	655	507	618	640	473	594
AT1G06880	0	0	0	0	0	0	0	0	0	0	0	0	2	1	0	0	0	0	0	0	0	0	0	0
AT1G06890	1154	2400	2342	2379	2283	2523	1075	1273	1225	1321	1362	1365	2722	2842	2831	2394	2476	2922	1144	1163	966	1104	1261	1277
AT1G06900	1211	2382	2500	2262	1719	2229	1754	1894	1769	2028	1321	1396	2682	2606	2922	2076	2162	2544	2053	2031	1927	2031	1356	1997
AT1G06910	83	207	183	164	160	177	239	222	226	236	215	224	191	215	218	126	173	215	201	229	213	215	183	206
AT1G06920	0	0	0	0	0	0	0	0	0	0	0	0	0	0	0	0	0	0	0	0	0	0	0	0
AT1G06923	0	0	0	0	0	0	0	0	0	0	0	0	0	0	0	0	0	0	0	0	0	0	0	0
AT1G06925	0	3	2	1	0	0	2	0	0	0	1	1	0	0	0	0	0	0	0	0	0	0	0	0
AT1G06930	0	0	0	0	1	0	0	0	0	0	0	0	0	0	0	0	0	0	0	0	0	0	0	0
AT1G06950	4644	11367	10130	8508	7692	7971	4880	5882	6147	4958	3287	4333	8377	12369	11346	9379	10073	10414	5075	5818	5249	5431	3020	5093
AT1G06960	328	717	727	694	584	680	598	642	667	667	521	534	563	593	627	477	463	597	544	452	477	464	389	484
AT1G06970	0	2	1	11	5	5	1	8	3	10	13	6	6	1	2	2	6	1	2	4	3	2	8	2
AT1G06980	40	46	48	37	41	79	133	112	126	161	107	209	78	61	48	35	46	32	77	95	74	68	75	87
AT1G06990	0	0	0	0	0	0	0	0	0	0	0	0	0	0	0	0	0	0	0	0	0	0	0	0
AT1G07000	878	2168	2218	3005	2765	4465	595	453	425	544	708	668	1531	1564	1793	3341	2170	4005	1561	347	1277	1127	691	1334
AT1G07010	883	2069	1826	1157	1577	1732	7024	6835	8059	7769	7886	7567	2152	2561	2330	1755	1781	1846	6581	6933	6167	6555	6085	6825
AT1G07020	293	677	627	791	612	779	281	227	235	328	270	278	380	476	434	584	458	746	315	212	203	214	196	202
AT1G07025	0	0	0	0	0	1	0	0	0	0	0	0	0	0	0	0	0	0	0	0	0	0	0	0
AT1G07030	318	681	617	742	617	739	649	626	683	869	646	791	657	665	783	684	607	830	864	700	820	815	670	815
AT1G07040	410	755	702	778	702	787	424	484	435	484	709	535	1046	957	877	789	797	844	623	488	473	569	850	691
AT1G07050	718	1303	1381	978	928	1110	21	22	32	20	9	4	1814	1294	1591	1285	1101	1220	34	26	29	19	13	29
AT1G07051	0	0	2	0	0	0	0	0	0	0	0	0	4	0	0	2	0	1	0	0	0	0	0	0
AT1G07060	2	2	3	3	5	3	2	0	1	3	2	0	3	16	4	7	4	4	1	3	3	0	1	2
AT1G07070	224	499	457	487	404	402	334	334	299	406	209	255	469	609	439	352	418	408	373	385	381	358	193	272
AT1G07080	1204	2701	2438	2440	2440	3261	3338	3432	3836	3714	3988	3947	2826	2700	2679	2336	2260	2736	3334	3254	3062	3256	3412	3780
AT1G07090	366	931	658	1356	1321	1524	364	412	503	448	673	505	858	865	954	1127	1132	1160	443	354	337	320	576	418
AT1G07100	0	0	0	0	0	0	0	0	0	0	0	0	0	0	0	0	0	0	0	0	0	0	0	0
AT1G07110	4214	9455	9870	6084	6813	8764	8647	7774	9558	8999	6980	7165	8718	9835	10373	6316	7454	7715	6818	8251	7530	8379	5645	7860
AT1G07119	30	77	69	77	68	43	58	70	72	67	62	69	39	33	44	37	49	37	31	29	33	33	22	36
AT1G07120	3	17	9	12	13	15	8	9	17	13	31	15	12	17	18	30	22	17	21	18	21	16	37	12
AT1G07128	51	121	151	175	158	255	21	26	56	46	63	67	134	71	201	177	72	207	34	15	17	20	40	41
AT1G07130	37	84	82	123	69	106	87	71	69	93	94	72	59	71	85	87	89	97	51	82	57	58	45	47
AT1G07135	540	734	713	908	781	1031	126	67	365	146	55	192	800	706	1194	1022	934	1268	222	126	263	117	121	278
AT1G07140	3773	8494	7736	9008	7613	8512	5017	4769	4737	5577	4001	4117	7541	8682	8654	8013	7754	9074	5283	4464	4698	4906	3376	4156
AT1G07150	18	93	85	250	456	777	75	69	95	116	73	91	54	101	263	259	486	264	117	117	116	95	49	104
AT1G07160	1	12	12	23	14	5	7	2	9	14	1	5	3	25	30	20	34	41	1	0	4	2	5	17
AT1G07170	285	673	549	743	571	626	322	293	254	336	299	317	667	550	617	596	528	680	320	271	261	349	260	327
AT1G07175	1	10	7	12	0	4	1	15	23	3	4	22	9	14	19	4	10	6	4	18	7	4	4	24
AT1G07180	51	199	97	67	187	155	13559	11574	14255	14987	13406	14722	203	457	271	224	275	275	11865	13353	12024	13050	11194	13412
AT1G07190	0	0	0	0	0	0	0	0	0	0	0	0	0	0	0	0	0	0	0	0	0	0	0	0
AT1G07200	1381	3119	3016	2336	1960	2396	2900	2218	2933	3285	3384	2853	2442	2451	2987	1895	1795	2295	2399	2497	2003	2693	2547	2791
AT1G07210	631	1499	1161	1478	1242	1230	802	829	851	862	784	759	1349	1653	1489	1180	1342	1386	828	787	776	746	677	786
AT1G07220	508	1192	933	1274	1368	1569	853	933	944	1159	1008	1088	790	912	821	1128	1021	1248	948	624	714	758	606	866
AT1G07230	984	2014	1621	2375	1731	2294	1636	1393	1638	1659	1935	1648	2060	1634	1979	1715	1659	2082	1340	1330	1131	1359	1505	1418
AT1G07240	417	962	941	1213	1285	1874	336	312	430	319	361	356	922	949	1441	1482	1197	1595	389	340	318	367	308	421
AT1G07250	715	1456	1286	1202	1217	1433	2044	2273	2818	2521	3042	2979	1481	1656	1783	1452	1339	1566	1784	2087	1687	1755	2124	2061
AT1G07260	15	53	37	62	34	62	17	16	37	26	38	25	67	52	51	54	33	67	43	28	34	25	28	35
AT1G07270	32	49	64	55	34	34	33	60	49	36	21	37	63	53	46	62	60	56	44	40	56	48	27	38
AT1G07280	3410	7796	6888	5426	6178	7270	2444	2509	3756	2263	4401	3469	5738	6306	6697	5814	5243	5005	2829	2956	2835	2739	3680	3845
AT1G07290	28	56	54	64	62	66	44	32	42	52	37	30	58	67	51	67	66	74	35	57	33	45	34	61
AT1G07300	87	164	112	171	137	194	191	231	273	226	460	371	157	185	164	120	149	153	213	187	188	190	325	230
AT1G07310	621	1402	1240	1507	1106	1646	873	826	951	809	1082	977	1582	1434	1768	1495	1390	1631	1052	889	912	917	942	1089
AT1G07320	7648	18412	18945	13660	12185	14162	17221	15986	18335	18406	8916	11655	15529	18480	21601	16088	15119	18695	14237	16811	13724	16331	8025	11631
AT1G07330	0	1	4	1	5	2	3	2	4	3	2	0	10	6	10	7	8	6	11	14	18	21	23	8
AT1G07340	0	0	0	0	0	0	0	0	0	0	0	0	0	0	0	0	0	2	0	0	0	0	0	1
AT1G07350	431	878	671	979	785	987	4151	2954	3349	5156	3002	3310	768	791	704	622	826	681	4206	2339	3183	3817	1787	2609
AT1G07360	878	2084	1971	2045	1923	2382	1641	1668	1765	1748	1335	1641	1524	1962	1867	1668	1645	2027	1827	1702	1638	1819	1235	1763
AT1G07370	266	682	524	822	499	530	415	547	497	563	342	407	687	832	599	530	584	631	566	591	419	411	317	368
AT1G07380	263	510	415	545	374	570	526	614	582	538	713	650	487	506	336	291	352	345	509	476	398	473	672	606
AT1G07390	98	229	162	227	220	232	757	577	658	740	755	754	211	218	139	109	150	142	406	313	409	424	391	559
AT1G07400	21	32	21	40	9	35	321	131	129	545	108	160	39	49	28	28	24	25	1463	176	804	1132	140	344
AT1G07410	49	102	104	124	80	118	71	77	70	98	76	73	81	92	91	88	99	90	88	62	58	53	73	54
AT1G07420	585	1260	1126	1169	912	1234	321	379	389	446	558	494	1268	1359	1388	1038	961	1166	360	364	362	345	416	375
AT1G07430	32	80	59	88	175	65	274	375	503	329	596	1014	77	153	73	55	103	96	196	297	159	137	326	212
AT1G07440	1541	2577	2550	1812	2013	2708	2428	2029	2248	2930	2527	2578	4330	3324	3268	2499	2373	2393	2378	2358	1673	2279	2492	2144
AT1G07450	7	13	12	6	20	4	67	59	112	82	73	83	24	25	36	14	23	26	85	107	84	84	114	57
AT1G07460	0	0	0	0	0	0	0	0	0	0	0	0	0	0	0	0	0	0	1	0	0	0	0	0
AT1G07470	416	1035	899	837	720	864	725	713	850	843	877	832	938	962	843	725	729	869	655	612	568	614	587	644
AT1G07473	0	0	0	0	0	1	0	1	0	1	0	0	0	2	0	0	0	1	2	2	0	0	4	1
AT1G07476	0	0	0	0	0	0	0	0	0	0	0	0	0	0	0	0	1	0	0	0	0	0	0	2
AT1G07480	350	711	673	633	666	731	583	647	634	580	584	655	815	931	976	780	730	887	705	744	764	779	702	788
AT1G07485	25	21	47	29	19	37	52	42	46	51	47	43	72	41	39	23	21	39	41	55	27	30	50	29
AT1G07490	65	101	119	89	46	50	157	121	170	158	106	122	151	119	113	41	40	66	115	144	64	82	78	78
AT1G07500	2	3	4	11	12	28	125	158	131	398	710	443	9	3	2	6	14	9	169	151	104	146	411	222
AT1G07510	666	1426	1246	1733	1550	2115	2433	2292	2350	2815	3599	2916	1536	1632	1524	1628	1752	1735	2393	2422	2055	2215	2596	2368
AT1G07520	154	408	336	425	425	465	260	194	258	205	235	246	385	417	451	396	353	506	262	245	246	226	184	312
AT1G07530	626	1209	1180	1059	871	1354	1448	1245	1592	1368	1610	1583	1448	1286	1308	1041	1112	1310	1320	1315	1145	1423	1381	1665
AT1G07540	0	0	1	0	0	0	0	0	0	0	0	0	0	0	4	1	0	2	0	1	1	1	3	1
AT1G07550	0	0	0	0	0	0	0	0	0	0	0	0	0	0	0	0	0	0	0	0	0	0	0	0
AT1G07560	1	0	1	2	0	1	4	2	4	0	0	1	1	0	0	0	0	0	0	0	0	0	0	0
AT1G07570	129	325	409	359	277	577	890	709	1185	1043	800	863	388	316	414	347	377	524	898	878	837	946	760	912
AT1G07580	0	0	0	0	0	0	0	0	0	0	0	0	0	0	0	0	0	0	0	0	0	0	0	0
AT1G07590	2671	5520	5535	6003	4853	5564	14587	13243	13510	17184	14726	14262	5704	7156	6097	4838	6184	6461	12458	13364	12757	14190	11481	14731
AT1G07600	0	0	0	0	0	0	0	0	0	0	0	0	0	0	0	0	0	0	0	0	0	0	0	0
AT1G07610	191	632	461	519	357	267	1746	2030	1413	2083	537	850	360	768	363	275	456	408	788	1510	1097	1044	561	889
AT1G07615	209	452	364	473	406	420	225	175	209	226	195	171	399	451	474	361	387	443	252	185	183	227	140	166
AT1G07620	128	354	305	346	651	904	465	390	420	638	972	807	280	280	325	564	356	527	1233	390	984	807	764	1175
AT1G07630	370	909	792	1031	1237	1889	946	867	966	1002	1190	1152	1025	1012	1091	1306	1008	1608	1388	847	1148	1164	1112	1410
AT1G07640	513	1078	950	785	883	1482	752	790	1016	1137	1559	1339	1420	1457	1483	1605	1566	1690	1221	819	901	970	1369	1300
AT1G07650	1304	3581	3838	3574	4218	7243	2712	2211	3129	2884	2955	3255	3945	4274	5038	4781	4485	7249	3179	2165	3159	2994	2777	3341
AT1G07645	0	0	0	0	0	0	0	0	0	0	0	1	0	0	0	0	0	0	0	0	0	0	0	0
AT1G07660	280	653	653	652	555	667	516	540	732	605	565	597	709	698	818	644	615	907	528	527	497	525	449	564
AT1G07670	1029	2197	1851	2622	1943	2242	1962	2086	2163	2116	2392	2375	2609	2988	2742	2685	2731	2985	2830	2518	2399	2522	2513	2771
AT1G07680	0	0	0	0	0	0	0	0	0	0	2	0	0	0	0	0	0	0	0	0	0	0	0	0
AT1G07690	0	0	0	1	0	0	0	0	0	0	0	0	0	0	0	0	0	0	0	0	0	0	0	0
AT1G07700	680	1336	1272	1121	1262	1621	3650	3687	3789	4144	3777	3572	1479	1584	1439	1220	1258	1410	3773	3496	3683	3773	3208	3893
AT1G07705	482	1115	943	1099	980	1015	691	786	733	749	709	722	1105	1217	1179	851	856	1101	841	737	731	689	666	798
AT1G07702	0	0	1	0	0	0	0	0	0	0	0	0	0	0	0	0	0	0	0	0	0	1	0	0
AT1G07710	24	79	77	83	60	108	62	44	49	53	34	23	22	16	40	48	37	60	32	54	47	33	11	27
AT1G07720	741	1901	1728	1215	1869	2304	3016	3745	3808	2960	3015	3796	2303	2498	1915	1342	1614	2107	3702	3639	4758	3860	3702	4123
AT1G07725	3	3	4	2	2	0	4	2	2	2	3	5	2	4	2	5	5	3	2	3	2	7	3	6
AT1G07728	316	565	581	594	477	654	450	453	525	475	499	502	709	608	823	611	574	723	506	461	458	505	467	557
AT1G07740	78	150	134	147	111	151	85	95	91	92	104	103	182	191	159	129	148	172	91	70	89	90	79	94
AT1G07730	0	0	0	0	0	0	0	0	0	0	0	0	0	0	0	0	0	0	0	0	0	0	0	0
AT1G07745	101	204	186	183	137	191	203	185	202	217	193	221	254	166	205	150	150	165	220	158	177	208	153	191
AT1G07747	0	0	0	0	0	0	0	0	0	1	0	0	0	0	0	0	0	0	0	0	0	0	0	0
AT1G07750	314	715	513	892	765	885	957	955	1089	1253	1324	1327	1147	1081	946	766	900	871	1070	1082	936	1058	1581	1400
AT1G07760	0	0	0	0	0	0	0	0	0	0	0	0	0	0	0	0	0	0	0	0	0	0	0	0
AT1G07770	3081	6611	6531	7604	5041	5754	6004	5682	6035	6543	4196	4621	7509	7694	7523	5713	6349	7426	6352	6683	5975	6509	4007	5592
AT1G07780	271	601	560	479	531	507	364	329	272	372	293	314	428	598	482	322	410	373	236	275	281	238	165	202
AT1G07790	638	1998	1487	1353	1166	1224	1045	1434	1239	1303	1106	1169	989	1460	1507	1091	1043	1347	1167	1147	1228	935	829	963
AT1G07795	0	0	0	1	0	0	1	0	0	0	0	0	0	0	0	0	0	0	2	0	1	0	0	0
AT1G07800.1	0	0	0	0	0	0	0	0	0	0	0	0	0	1	0	0	0	0	0	0	0	0	0	0
AT1G07810	1022	2228	1839	2134	1899	2531	1552	1494	1562	1447	1717	1680	2351	2515	2440	2223	2341	2711	1647	1439	1343	1516	1533	1726
AT1G07820	1195	2762	2461	2390	1890	2117	1012	1225	1359	1062	1135	1212	2489	2602	3075	2198	2154	2600	1232	1372	1026	929	1002	1115
AT1G07830	287	620	564	696	526	588	384	392	347	432	297	342	591	517	609	458	445	470	402	326	353	346	247	318
AT1G07840	334	738	773	650	649	782	780	718	692	880	639	685	741	881	809	555	651	664	830	739	793	795	487	707
AT1G07850	1	0	0	0	0	2	2	4	1	2	2	3	0	0	1	1	0	1	0	0	1	3	1	3
AT1G07870	229	437	381	596	601	780	725	576	702	900	1072	945	571	599	384	425	627	594	763	663	612	688	756	765
AT1G07860	0	0	0	0	0	0	0	0	0	0	0	0	0	0	0	0	0	0	0	0	0	0	0	0
AT1G07880	123	246	245	330	228	279	111	146	152	145	184	182	334	289	242	198	301	270	172	174	96	103	176	129
AT1G07885	1	8	4	2	0	9	5	3	4	15	24	11	11	2	5	3	7	6	4	2	4	3	13	6
AT1G07890	7649	20783	12490	18506	22845	31181	28485	24606	39801	40988	50643	49058	17828	22152	19549	20691	27116	21051	28952	22635	25990	28672	36567	31649
AT1G07900	10	8	9	16	13	20	101	129	235	170	173	548	28	56	7	8	5	41	256	110	277	174	161	345
AT1G07901	0	0	2	0	1	1	4	4	1	5	0	6	4	3	1	0	0	4	9	3	0	0	3	0
AT1G07910	452	976	814	809	843	1178	712	712	663	776	729	715	985	1056	1100	708	845	937	740	704	641	622	545	753
AT1G07920	3786	7977	7679	7935	6281	7812	6699	6220	6666	7103	6424	5889	8486	10851	9394	7213	8514	8742	7369	6871	6752	7535	5305	7049
AT1G07930	5967	13039	12334	12791	10267	12657	11612	9762	10103	11620	7363	8618	11670	15096	13208	10597	11894	12614	10651	9871	10384	11806	6109	9866
AT1G07940	3398	7562	7283	7503	6084	7138	6026	5858	5969	6306	5281	5289	7397	9720	8411	6628	7389	8070	6533	6113	5888	6502	4715	5754
AT1G07950	180	408	358	406	329	361	318	296	295	338	305	331	637	633	588	558	550	631	416	413	354	389	373	359
AT1G07960	307	613	508	670	587	652	591	578	614	740	600	655	883	786	858	854	783	904	775	688	643	763	592	676
AT1G07970	313	599	581	689	407	500	417	506	430	451	325	433	683	658	732	515	463	658	495	422	383	466	373	450
AT1G07980	279	610	580	644	590	680	675	588	678	815	737	724	620	673	675	568	553	663	753	588	606	579	517	540
AT1G07985	0	6	2	3	2	0	4	6	8	12	18	17	10	1	11	2	3	3	22	19	7	17	36	26
AT1G07990	978	2089	2147	1954	1859	2464	1932	1864	2077	1926	2503	2277	2161	2063	2139	2016	1830	2239	2044	1870	1945	2037	2141	2207
AT1G08000	185	416	359	381	357	417	365	395	383	438	338	406	363	401	416	361	349	417	384	352	400	369	296	325
AT1G08005	3	10	7	6	10	3	2	3	5	2	2	1	11	2	4	6	8	5	4	1	2	3	1	1
AT1G08010	245	613	597	571	550	760	628	573	577	665	604	611	601	546	676	593	632	707	554	574	487	517	497	540
AT1G08030	233	494	451	518	493	521	463	513	512	551	536	594	737	806	710	577	685	599	684	710	574	622	648	752
AT1G08032	0	0	0	0	0	0	0	0	0	0	0	0	0	0	0	0	0	0	0	0	0	0	0	0
AT1G08035	1	6	13	10	2	4	6	6	17	5	11	7	6	5	3	0	4	2	7	1	7	3	5	9
AT1G08040	787	1610	1328	1668	1677	1722	1426	1846	1763	1679	2256	2231	1317	1215	1019	791	901	862	843	963	787	813	1005	922
AT1G08050	103	325	227	439	484	607	177	148	181	209	219	210	265	369	278	745	427	949	798	189	599	523	305	605
AT1G08060	701	1322	1339	1430	1128	1498	1331	1313	1477	1241	1593	1519	1303	1233	1481	1284	1065	1402	1308	1206	1140	1239	1130	1302
AT1G08065	0	0	0	0	0	0	0	0	0	0	0	0	0	0	0	0	0	0	8	0	0	0	0	0
AT1G08070	42	96	100	111	65	96	21	38	33	37	30	38	115	134	107	77	76	110	36	17	28	19	16	40
AT1G08080	5	5	1	2	2	8	5	9	6	0	9	2	29	12	11	10	8	7	20	14	6	5	11	9
AT1G08090	37	55	106	37	39	92	19	142	68	31	58	42	87	96	99	29	98	50	58	17	11	37	58	14
AT1G08100	0	0	0	0	0	0	0	2	0	0	0	0	4	1	0	0	2	0	1	0	0	2	0	0
AT1G08105.1	0	0	0	0	0	0	0	0	0	0	0	0	0	0	0	0	0	0	0	0	0	0	0	0
AT1G08110	2042	3958	3342	3718	3532	4520	4601	3991	4387	4903	4402	4288	4544	3982	3975	3508	3406	3770	3977	3990	3289	3973	3558	3729
AT1G08115	6	1	2	3	7	6	4	7	2	3	4	2	11	6	11	5	3	1	6	6	1	8	5	1
AT1G08120	0	0	0	1	1	1	3	1	3	0	0	0	1	0	0	0	0	0	2	0	0	3	1	2
AT1G08125	295	638	661	624	498	658	482	443	486	468	477	463	716	783	707	594	584	741	516	467	456	499	338	488
AT1G08130	605	1456	1233	1323	1150	1299	927	971	1003	971	805	930	1087	1397	1316	984	1209	1242	847	775	778	819	638	799
AT1G08135	0	0	0	0	0	0	0	0	0	0	0	0	0	0	0	0	0	0	0	0	0	0	0	0
AT1G08140	0	0	0	0	0	0	0	0	0	0	0	0	0	0	0	0	0	0	0	0	0	0	0	0
AT1G08150	0	0	0	0	0	0	0	0	0	0	0	0	0	0	0	0	0	0	0	0	0	0	0	0
AT1G08160	117	203	255	185	164	247	234	277	344	245	257	260	202	257	309	203	217	316	260	258	210	204	268	308
AT1G08165	8	19	20	13	20	20	11	13	17	15	12	7	29	22	30	15	27	19	22	17	17	21	10	23
AT1G08170	0	0	1	1	4	0	2	5	9	3	3	3	2	1	0	2	4	1	7	16	19	8	4	10
AT1G08180	74	108	132	102	91	139	175	147	158	165	145	175	190	121	151	154	122	143	195	189	172	161	206	202
AT1G08190	2488	5918	5335	4929	5139	6025	7727	8121	8208	8766	7606	8386	5627	5981	5705	4558	5223	5436	7495	7869	7090	7279	6900	7795
AT1G08200	4158	10006	8620	11329	10426	13074	9572	10430	10663	15548	17205	15413	11967	11707	11108	13141	13701	13354	10279	11331	9386	10690	15458	11737
AT1G08210	348	701	677	859	590	812	468	437	488	492	493	486	987	760	1027	776	738	990	625	551	457	598	538	595
AT1G08220	102	211	199	226	225	222	145	147	169	167	150	157	235	307	225	259	255	252	188	158	190	159	117	168
AT1G08230	210	380	335	339	354	543	347	394	459	445	681	808	577	448	367	327	351	295	546	402	410	541	726	687
AT1G08240	0	0	0	0	0	0	0	0	0	0	0	0	0	0	0	0	0	0	0	0	0	0	0	0
AT1G08250	130	443	407	362	324	384	1190	1161	1480	1591	1682	1588	428	467	570	459	412	475	1153	1149	948	1033	1102	1217
AT1G08260	630	1396	1218	1492	847	1245	665	836	873	655	691	790	1413	1312	1360	940	1138	1166	800	723	684	653	643	730
AT1G08270	16	29	30	46	30	36	45	21	33	26	40	57	26	40	39	59	49	66	30	43	19	32	32	34
AT1G08280	104	260	337	342	243	328	312	269	350	316	319	350	293	375	448	336	374	394	291	253	273	250	257	304
AT1G08290	61	128	44	280	113	133	70	111	87	110	129	107	175	164	104	98	176	120	124	127	98	61	152	111
AT1G08300	67	110	125	153	98	204	305	163	159	226	129	110	168	115	218	182	154	241	209	164	176	272	96	159
AT1G08310	11	17	9	14	12	13	10	9	7	13	6	10	5	13	11	8	15	9	12	15	14	14	6	22
AT1G08315	161	329	278	378	359	502	196	124	140	161	182	154	382	309	335	422	365	409	210	141	163	185	181	192
AT1G08320	2	5	5	8	6	4	5	6	2	7	6	5	7	4	15	2	5	11	8	6	4	5	8	9
AT1G08340	73	126	84	138	115	146	122	132	117	92	104	109	103	71	134	81	111	113	109	119	79	88	106	97
AT1G08350	162	365	314	388	329	390	201	218	246	260	236	227	420	386	416	412	365	449	310	255	222	232	230	251
AT1G08360	4010	8478	7733	8283	6760	7340	6449	6602	6822	7348	4737	5450	8238	9936	9501	7197	7926	8735	7461	7634	7283	7692	4319	6600
AT1G08370	437	1016	969	1034	878	1170	1151	1108	1203	1167	1168	1197	1064	1082	1060	1068	968	1173	1248	1088	1145	1118	1080	1117
AT1G08380	17417	37426	43858	30873	26091	36014	64228	62129	71331	68958	50603	52663	33611	33779	39875	30786	27148	38103	59861	68853	58282	66224	52410	60325
AT1G08390	50	82	86	109	62	67	160	111	184	168	105	87	103	110	142	71	70	114	164	197	201	222	152	214
AT1G08400	124	288	269	260	259	340	285	237	269	301	304	292	258	359	295	210	254	309	247	256	242	257	243	270
AT1G08410	254	665	581	660	553	706	683	543	599	662	442	515	638	774	731	602	665	750	876	778	885	892	467	763
AT1G08420	1843	4472	3706	3736	3544	4698	3493	3180	3610	3479	3822	3601	3697	4525	4396	3663	3868	4173	3190	3049	2968	3365	2862	3375
AT1G08430	13	13	10	6	5	30	2	12	7	8	1	11	26	52	31	30	38	38	5	11	9	4	7	4
AT1G08440	32	99	14	297	23	57	40	65	65	17	63	94	75	96	43	27	75	29	50	59	10	15	55	29
AT1G08450	2680	5130	6488	5607	5239	7952	2335	2312	2131	2801	2781	2425	7661	8039	6811	8855	6192	12991	8947	2962	7258	7519	4045	7266
AT1G08460	430	706	729	826	697	926	795	731	727	803	809	745	1075	961	1018	909	882	1129	1191	966	879	1089	1098	1095
AT1G08465	285	726	711	600	568	734	448	545	749	466	681	647	613	629	722	441	521	680	479	509	486	405	502	531
AT1G08470	474	1114	940	840	1013	1107	856	920	1071	1033	949	952	1297	1459	1294	1065	1023	1182	1044	1079	828	861	959	894
AT1G08480	951	2033	1663	2001	1944	2165	1474	1675	1695	1943	1859	1923	2375	2445	2079	1999	2046	2186	1860	1783	1574	1635	1820	1751
AT1G08490	911	1984	1990	1637	1491	1813	2115	2032	2320	2241	1986	1943	1944	2271	2524	2010	1856	2336	2155	2225	2231	2298	1671	2262
AT1G08500	36	54	105	37	39	116	21	33	35	25	20	26	74	64	102	69	67	82	16	33	32	19	25	21
AT1G08510	3073	6878	7455	6547	5856	8268	6279	5927	6197	6450	6228	6555	6570	6490	7850	6012	5783	7718	5918	5611	5673	6113	5693	5680
AT1G08520	4269	9973	10122	7544	7159	9079	9951	9940	10456	9802	7154	7714	9353	11170	12186	9874	9526	11356	9651	10949	9537	11564	7164	9554
AT1G08530	167	429	322	348	391	454	315	311	337	423	346	312	490	572	497	422	486	483	396	381	327	368	290	338
AT1G08540	2180	5205	5156	3443	3375	4168	4740	4505	5165	4374	3567	3907	4681	5703	5688	4201	4210	4900	4244	4747	4329	4581	3063	4208
AT1G08550	2363	5197	5092	3244	3307	4167	1406	1306	1404	1335	835	885	5062	5187	5963	4149	3773	4448	1188	1462	1309	1569	1030	1312
AT1G08560	583	1123	1095	1379	796	882	478	774	777	616	529	567	1211	1348	1216	905	1033	1377	886	1095	730	637	580	511
AT1G08570	1946	3821	4332	3265	3008	4063	8153	6154	8900	7354	4521	5746	4011	3663	4501	2611	2353	3413	5812	7356	5276	5827	5092	7367
AT1G08580	427	1014	789	960	910	907	968	1002	947	1206	669	869	983	1247	977	764	1046	956	1069	1092	1223	1309	562	843
AT1G08590	1	5	14	2	1	10	2	5	3	4	11	6	8	1	27	9	9	8	14	5	3	3	2	6
AT1G08592	98	240	187	207	173	215	130	125	148	138	145	134	268	239	312	224	209	285	156	148	97	104	126	120
AT1G08600	813	1652	1451	1703	1236	1858	1681	1611	1825	1640	1738	1973	1828	1680	1587	1189	1402	1514	1676	1591	1666	1663	1513	1797
AT1G08610	131	253	216	214	199	252	236	203	186	246	110	139	258	328	340	229	263	278	203	190	219	294	112	190
AT1G08620	803	1678	1573	1968	1555	2258	1859	1827	2007	2007	2190	2194	1732	1726	1647	1718	1675	1837	1841	1797	1587	1774	1690	1954
AT1G08630	19	59	47	69	84	43	23	83	14	48	296	134	59	29	36	40	56	34	81	51	17	40	199	68
AT1G08640	808	2043	1617	1578	1558	1413	1663	1581	1577	1833	1209	1418	2799	4174	3575	3319	3404	3365	2278	2425	2266	2421	1814	2137
AT1G08650	260	802	488	1011	902	955	1642	1387	1861	1753	1308	1370	1173	1299	942	1141	1413	1745	2765	3173	2471	2674	1676	2191
AT1G08660	690	1351	1311	1509	1242	1421	694	766	853	844	920	869	1661	1509	1758	1316	1444	1467	748	676	602	679	692	728
AT1G08670	0	0	0	0	0	0	0	0	0	0	0	0	0	0	0	0	0	0	0	0	0	0	0	0
AT1G08680	713	1399	1423	1541	1124	1621	1456	1252	1445	1421	1407	1402	1580	1416	1382	1084	1006	1403	1426	1266	1203	1372	1273	1493
AT1G08695	0	1	0	1	0	0	0	0	0	0	0	0	0	0	0	0	0	0	0	0	0	0	0	0
AT1G08700	528	976	991	1081	772	1041	987	982	1055	1065	888	943	1266	1149	1292	1090	936	1317	1385	1079	1120	1233	924	1257
AT1G08710	158	359	346	367	312	415	343	241	258	333	316	273	397	378	423	329	313	381	321	286	263	326	270	332
AT1G08720	547	1261	1319	1454	1510	2031	827	673	846	738	756	734	1447	1368	1546	1668	1830	2054	923	780	772	940	766	953
AT1G08730	19	31	41	21	37	26	57	68	73	44	66	84	38	26	26	17	26	32	28	68	30	45	37	34
AT1G08735.1	0	0	0	0	0	0	0	0	0	0	0	0	0	0	0	0	0	0	0	0	0	0	0	0
AT1G08740.1	0	0	0	0	0	0	0	0	0	0	0	0	0	0	0	0	0	0	0	0	0	0	0	0
AT1G08750	231	482	475	512	417	467	400	386	402	408	369	396	557	547	512	407	407	524	414	406	406	449	337	421
AT1G08760	366	666	755	809	549	833	802	742	792	839	1025	864	878	735	802	614	612	763	874	806	709	809	806	881
AT1G08770	245	497	441	660	517	700	623	498	571	649	497	615	500	467	561	489	441	528	484	370	402	450	393	417
AT1G08780	203	548	473	476	481	521	382	372	394	400	341	414	600	612	603	503	552	607	436	431	396	363	358	423
AT1G08790	0	0	0	0	0	0	0	0	0	0	0	0	0	0	0	0	0	0	0	0	0	0	0	0
AT1G08800	385	868	815	1080	901	1528	969	877	1105	913	877	821	1120	1090	1037	1756	1215	1722	1047	1051	1188	1237	939	1394
AT1G08810	113	300	302	184	250	362	435	314	382	463	397	302	254	256	352	337	257	346	318	319	253	355	295	332
AT1G08820	887	1587	1442	2028	1699	2084	1209	1267	1380	1401	1765	1633	1959	1853	2098	1909	1854	2160	1396	1147	1150	1215	1585	1457
AT1G08830	6545	15728	14057	15946	16744	18977	11279	13590	14386	17940	17856	17379	17483	19339	18096	15125	16696	19526	16726	14742	14908	14201	16238	18205
AT1G08840	153	425	439	303	296	364	218	256	269	192	240	247	334	422	480	283	321	424	246	265	236	231	168	247
AT1G08845	81	180	165	197	156	176	191	114	155	162	102	144	169	197	166	154	167	185	181	140	192	183	95	146
AT1G08860	0	7	4	12	29	17	1	0	0	5	0	1	6	2	5	59	27	62	2	2	3	7	1	11
AT1G08870	0	0	0	0	0	0	0	0	0	0	0	0	0	0	0	0	0	0	0	0	0	0	0	0
AT1G08880	1221	3171	2536	2925	2352	2462	1763	1938	2034	1949	1587	1904	2619	3158	3259	2573	2402	2991	1883	1610	1843	1451	1359	1768
AT1G08890	343	594	606	602	643	1002	133	225	204	145	204	237	760	593	627	422	508	613	99	84	107	116	115	127
AT1G08900	742	1161	1459	996	1056	1387	773	615	800	675	681	625	1425	1029	1457	897	826	1137	694	607	664	816	715	844
AT1G08910	376	712	680	652	561	732	720	688	742	684	644	635	1068	830	810	637	731	786	973	902	867	885	724	1027
AT1G08920	201	379	321	443	479	795	227	274	228	407	353	323	565	472	455	528	694	744	250	268	219	366	387	389
AT1G08930	7146	17715	19313	25024	27230	45684	1295	838	1232	1051	637	694	12860	13138	25037	32690	24317	34852	2472	1247	2267	2285	1047	2329
AT1G08940	112	233	212	335	265	370	135	133	136	147	136	155	321	303	408	285	358	459	204	132	146	159	187	215
AT1G08950	0	0	0	0	0	0	0	0	0	0	0	0	0	0	0	0	0	0	0	0	0	0	0	0
AT1G08960	202	564	418	476	469	553	349	398	394	424	391	439	507	619	639	540	549	572	391	371	400	387	378	411
AT1G08970	622	1341	1315	1309	1148	1506	1234	1240	1177	1196	1296	1279	1385	1464	1546	1135	1162	1424	1275	1183	1172	1132	1159	1386
AT1G08980	1865	3802	4318	2979	2382	3759	425	377	320	486	252	228	4435	3981	5284	3318	3255	4060	749	843	689	1040	511	739
AT1G08985	0	0	0	0	0	0	0	0	0	0	0	0	0	0	0	0	0	0	0	0	0	0	0	0
AT1G08990	1	0	0	3	1	1	0	4	5	2	0	1	2	0	1	0	0	0	2	3	1	0	0	1
AT1G09000	102	240	211	290	174	220	144	166	174	154	147	174	173	187	164	151	178	183	117	146	90	69	116	102
AT1G09010	1951	3516	3659	3075	2475	3540	2255	2254	2490	2360	1971	1954	4083	3753	3945	2676	2636	3035	2249	2471	2010	2282	2097	2378
AT1G09020	856	1887	1653	1794	1716	2104	2036	1993	2122	1989	2023	2131	1834	2349	2183	1938	1897	2174	2068	2010	1799	2015	1868	2103
AT1G09026	0	0	0	0	0	0	0	0	0	0	0	0	0	0	0	0	0	0	0	0	0	0	0	0
AT1G09030	0	0	0	0	0	0	0	0	0	0	0	0	0	0	0	0	0	0	0	0	0	0	0	0
AT1G09040	144	319	232	307	213	315	190	211	223	267	227	209	198	190	167	155	165	207	179	160	158	165	115	177
AT1G09050	75	109	154	225	123	169	143	142	148	122	120	132	226	157	238	213	180	237	177	155	181	145	156	154
AT1G09060	940	1871	1919	1842	1639	2269	2084	1903	2323	2198	1939	1989	1967	1864	2059	1790	1892	2262	1914	1799	1706	1947	1659	2062
AT1G09070	1789	5086	4720	7088	9838	15793	4305	3682	5347	4303	4143	4906	4567	4422	4936	8973	12228	12790	5139	3843	4507	5230	3563	5988
AT1G09080	12	35	22	39	51	15	36	48	34	64	29	15	63	114	62	102	105	472	673	70	486	401	130	368
AT1G09090	1	1	0	5	4	1	4	3	0	5	0	1	0	0	0	0	1	0	0	2	1	0	3	0
AT1G09100	613	1239	1043	1376	1235	1253	756	930	825	835	1034	866	1380	1499	1182	996	1320	1195	935	864	728	822	941	873
AT1G09110	0	0	0	0	0	0	0	0	0	0	0	0	0	0	0	0	0	0	0	0	0	0	0	0
AT1G09130	2919	6821	6011	4921	5431	6602	5766	6302	6761	6584	7360	6844	5943	7222	7167	6353	6421	7004	6272	6348	6096	6292	5914	6867
AT1G09140	1199	2452	2456	2437	2076	2686	3793	3001	3009	4138	4503	4064	2825	2569	2526	2065	2128	2318	3978	2252	2772	3850	3027	3086
AT1G09150	598	1284	1072	1186	997	1338	893	970	1064	1002	947	966	1335	1506	1356	1118	1108	1274	989	960	875	886	828	861
AT1G09155	4	3	1	7	0	2	0	0	4	2	2	5	5	1	8	1	3	4	0	5	0	1	4	2
AT1G09157	0	1	0	1	1	0	0	0	1	1	0	0	0	0	0	1	1	5	5	0	0	3	0	2
AT1G09160	632	1427	1299	1316	1246	1905	1061	988	1108	1115	900	936	1388	1537	1505	1133	1428	1599	1005	908	902	1041	732	910
AT1G09170	10	60	37	42	54	62	38	51	63	66	24	55	97	99	57	45	50	60	51	49	41	58	38	25
AT1G09176	0	1	1	1	0	0	2	2	4	7	3	6	0	1	0	0	0	1	3	4	1	4	2	4
AT1G09180	26	42	17	35	40	60	442	395	367	1398	1179	959	33	26	2	11	22	12	230	274	166	313	474	394
AT1G09190	70	188	146	170	163	147	45	45	57	53	58	54	206	251	210	148	218	240	94	62	62	53	53	55
AT1G09195	238	485	578	497	448	761	287	342	335	310	399	386	581	530	555	538	456	670	397	253	302	347	298	307
AT1G09200	962	2873	2183	2345	1921	2196	801	1161	1207	942	952	1184	2204	2905	2499	2378	2246	2587	1241	1163	1084	796	924	1002
AT1G09210	2262	4815	4442	4872	4847	4289	4221	5117	5452	6096	5819	5372	4434	5335	4737	4296	4444	5484	6508	4902	5731	5472	4644	6040
AT1G09220	35	69	58	68	68	79	35	20	25	42	21	30	95	102	53	83	60	88	25	28	30	33	35	41
AT1G09230	195	446	371	400	354	473	613	481	745	601	519	527	494	417	449	327	369	379	489	429	508	513	466	534
AT1G09240	12	61	26	27	59	67	405	439	524	583	407	354	14	51	44	34	101	34	414	603	447	440	291	354
AT1G09245	0	0	0	0	0	0	0	0	0	0	0	0	0	0	0	0	0	0	0	0	0	0	0	0
AT1G09250	349	624	772	1138	801	1462	784	787	848	1345	1010	1008	923	769	1170	838	864	1365	757	600	592	743	654	698
AT1G09260	0	0	0	0	0	0	0	0	0	0	0	0	0	0	0	0	0	0	1	0	0	0	0	0
AT1G09270	1165	2523	2374	2607	2464	3475	2711	2760	3138	3273	2891	3150	2952	3152	3363	2900	2901	3596	3134	2940	3059	3021	2833	3393
AT1G09280	420	848	784	856	675	852	603	532	577	576	507	513	929	884	1100	703	696	981	641	569	540	651	520	591
AT1G09290	242	492	458	436	386	501	393	346	392	483	285	351	461	493	517	360	344	457	375	330	360	363	275	335
AT1G09300	200	444	300	428	384	369	188	196	175	190	168	213	449	378	352	350	331	413	280	182	186	253	181	245
AT1G09310	8762	24019	21383	16269	22891	25593	46994	45128	49989	44353	31174	43601	25458	30032	25864	20358	22702	26013	41469	44082	41898	40192	34033	40211
AT1G09320	200	438	527	512	351	432	196	226	212	233	222	201	469	433	504	345	345	449	173	147	169	222	153	199
AT1G09330	581	1353	1260	1444	1266	1667	998	959	1046	1237	864	1021	1403	1588	1695	1491	1487	1685	1108	982	1020	1086	911	1090
AT1G09340	16164	38937	35734	25598	25486	34600	54202	48960	60649	53518	32783	42423	36088	44774	48498	37139	33079	41036	47347	57623	46995	50993	33596	46978
AT1G09350	3	11	6	19	27	51	57	135	143	52	95	104	9	9	4	12	17	9	99	231	149	72	197	140
AT1G09360	0	0	0	0	0	0	0	0	0	0	0	0	0	0	0	0	0	0	0	0	0	0	0	0
AT1G09370	2	2	5	6	3	1	4	3	1	10	6	1	5	0	3	1	2	9	5	21	1	8	1	0
AT1G09380	0	0	0	2	0	2	0	0	0	0	0	1	0	2	0	0	1	0	0	2	3	0	2	0
AT1G09390	134	292	260	430	217	277	169	190	177	178	94	103	484	513	701	490	513	686	455	518	346	444	294	417
AT1G09400	0	0	0	3	0	1	0	0	0	0	0	2	5	0	0	4	8	3	9	0	4	3	0	6
AT1G09410	35	80	62	84	61	79	22	36	17	17	34	52	79	84	77	71	59	86	30	30	27	29	26	38
AT1G09415	457	926	1058	962	858	1317	502	445	498	592	564	496	890	718	853	567	571	905	437	290	410	438	371	478
AT1G09420	1010	2261	2202	1977	1862	2527	1555	1631	1657	1743	2150	1674	228	226	254	208	206	257	152	143	146	148	122	165
AT1G09421	32	43	56	39	41	101	36	28	41	41	50	50	18	13	12	9	11	20	13	4	7	3	21	15
AT1G09430	1860	3284	3800	3827	2987	4171	2729	2288	2361	2845	2297	2462	3586	3323	3866	3417	2793	4116	3392	2307	3010	3414	2351	3382
AT1G09440	206	451	397	370	359	398	323	307	384	364	238	278	544	534	599	468	440	467	403	424	377	510	319	493
AT1G09450	57	151	130	208	86	98	50	99	101	75	56	70	177	184	191	114	125	159	125	129	85	61	84	79
AT1G09460	68	115	282	208	76	179	22	22	23	14	13	19	80	59	227	89	77	205	42	36	18	20	31	21
AT1G09470	96	265	147	310	136	164	136	161	207	165	160	168	223	212	207	149	152	226	183	216	137	151	110	143
AT1G09480	34	68	66	72	82	147	60	57	64	51	88	98	84	57	42	32	45	61	40	25	54	64	36	58
AT1G09483	0	0	0	0	0	0	0	0	0	0	0	0	0	0	0	0	0	0	0	2	1	2	0	6
AT1G09486	5	9	1	8	7	2	2	11	8	1	2	17	39	76	79	36	38	71	58	62	41	44	36	41
AT1G09490	517	1106	898	872	750	1170	932	869	931	1117	992	988	1644	1612	1431	1194	1264	1206	1146	1053	1020	1180	1086	1144
AT1G09500	59	119	48	99	144	47	49	90	43	147	139	74	156	373	162	141	158	74	97	89	51	162	189	182
AT1G09510	0	0	0	0	0	0	0	3	0	0	0	0	0	1	0	0	3	0	0	0	0	0	1	2
AT1G09520	180	369	398	380	385	418	700	485	517	669	398	467	517	424	434	394	352	474	629	379	596	632	365	533
AT1G09530	191	362	419	615	290	470	1156	885	652	950	601	746	521	381	430	311	331	481	655	413	418	731	448	561
AT1G09540	23	15	19	46	7	50	28	12	49	7	17	28	16	8	12	8	16	12	13	10	4	1	13	13
AT1G09550	0	0	2	1	0	0	0	0	0	0	0	0	0	0	0	0	0	0	0	1	0	0	0	0
AT1G09560	683	1829	2002	1812	2125	3226	1563	1602	1588	1780	1676	1801	1239	1632	1932	2343	1794	3278	2284	1357	2452	2102	1370	2324
AT1G09570	2916	5253	6571	5242	3526	5462	2698	2393	2608	2692	2433	2373	5479	4973	6712	3683	4032	5320	2499	2716	2469	3214	2472	2819
AT1G09575	99	174	251	219	221	236	49	58	70	38	22	33	158	188	240	190	232	275	71	60	61	97	23	62
AT1G09580	272	576	489	657	510	422	377	431	376	448	322	284	402	507	427	361	375	451	303	256	217	258	219	207
AT1G09590	2135	5439	4852	5260	4512	4093	3832	4030	4136	4347	3069	3600	4851	6591	5577	4521	5503	5455	4660	4616	4515	4390	2971	4364
AT1G09600	32	58	60	51	46	53	31	72	64	69	63	59	23	25	34	16	18	28	47	55	29	17	24	32
AT1G09610	22	32	22	32	23	45	42	38	38	36	43	40	37	44	66	31	53	23	45	34	27	28	47	48
AT1G09620	3589	7598	7426	6863	5377	7481	5969	5141	5562	5637	4020	4863	7463	7961	8918	6415	6614	7666	6104	5418	5723	6648	3999	5709
AT1G09625	0	0	0	0	0	0	0	0	0	0	0	0	0	0	0	0	0	0	0	0	0	0	0	0
AT1G09630	366	872	886	996	957	973	432	531	515	537	467	485	778	1053	933	984	858	1232	532	506	495	460	444	503
AT1G09640	3700	7679	7245	8521	6648	8116	6666	6056	6119	7295	4863	5588	8507	9304	8614	7420	7642	8459	7978	6826	7745	8091	4797	6967
AT1G09645	340	724	658	769	801	898	372	299	453	449	401	433	746	738	792	694	696	836	465	376	379	461	358	423
AT1G09650	10	20	19	38	15	15	9	8	16	15	24	14	21	12	17	10	10	12	20	11	2	8	9	10
AT1G09660	710	1296	1076	1051	890	906	941	1091	859	1190	953	785	1569	1472	1192	884	864	897	1093	1040	1051	1084	711	763
AT1G09665	0	0	0	0	0	0	0	0	0	0	0	1	0	0	0	0	0	0	0	0	0	0	1	0
AT1G09680	32	75	46	59	52	63	23	16	12	29	14	17	167	153	124	112	124	192	58	55	83	64	59	77
AT1G09690	5358	12988	11735	13279	10025	9677	7271	7955	8551	8501	6265	7071	12301	14849	14204	10680	12023	13263	8616	9300	8285	8545	5902	7682
AT1G09700	165	402	400	421	265	340	352	243	317	374	269	304	393	378	404	299	291	365	243	316	281	286	181	250
AT1G09710	211	381	449	338	228	281	276	270	279	267	275	259	442	271	319	175	207	291	301	242	248	297	311	289
AT1G09720	0	0	0	1	0	0	0	0	0	0	0	0	0	0	0	0	1	0	0	2	0	0	0	0
AT1G09730	801	1751	1656	1834	1372	2051	1412	1307	1525	1458	1604	1518	1736	1549	1839	1473	1447	1900	1574	1310	1278	1379	1370	1575
AT1G09740	205	469	416	741	425	523	451	530	462	456	511	528	379	396	329	262	272	360	419	442	469	427	455	542
AT1G09750	4100	8296	8079	10548	3367	5746	3307	3879	4595	2485	1402	2422	9510	9022	9830	5068	6258	6748	4197	5484	4063	3651	3169	4092
AT1G09760	528	1171	1152	1280	1027	1178	977	1050	1145	1205	918	949	1466	1468	1426	1064	1164	1353	1271	1274	1086	1239	917	1066
AT1G09770	2548	5216	5188	5073	3955	5695	3692	3633	3763	4090	3405	3701	6493	5959	7008	5247	4927	6444	4235	3879	3734	4251	3466	4188
AT1G09780	2651	7961	5908	8023	8605	9959	4295	5935	5896	4733	3741	4178	7226	11246	9789	10667	11924	12461	5114	7085	5597	4586	4639	5367
AT1G09790	0	0	0	0	0	0	0	0	0	0	0	0	2	0	0	0	0	0	0	0	0	0	0	1
AT1G09794	47	151	135	149	165	137	91	105	97	125	109	110	171	133	156	150	134	163	81	75	89	102	55	74
AT1G09795	1982	4525	4023	3409	3748	3867	1480	1922	1673	1828	1567	1525	5169	6049	6146	5223	5078	5641	2133	2823	1884	2271	1932	1909
AT1G09800	58	192	140	188	117	154	151	146	123	149	110	144	208	174	173	122	153	136	117	121	110	85	92	101
AT1G09810	174	354	375	324	286	354	434	473	318	391	331	301	425	415	471	352	296	395	492	387	509	479	260	371
AT1G09812	53	135	81	278	46	115	88	164	201	74	89	177	125	81	48	28	60	38	96	104	75	59	107	108
AT1G09815	246	711	645	848	731	834	484	532	591	580	531	487	760	743	752	709	737	872	639	525	507	516	493	510
AT1G09820	186	401	335	382	280	432	447	444	508	483	397	409	267	297	262	208	238	249	251	297	251	259	246	299
AT1G09830	514	1293	971	971	1112	1128	1301	1215	1309	1526	875	1159	1337	1651	1450	1190	1400	1416	1536	1294	1443	1491	909	1293
AT1G09840	741	1600	1561	1569	1486	1878	1317	1344	1441	1538	1472	1547	1900	1901	1955	1627	1837	1977	1835	1740	1550	1744	1607	1781
AT1G09850	851	1858	1446	1517	1713	1703	1003	1143	1025	1425	1174	1206	2277	2383	1962	1854	2009	1854	978	1036	759	1022	1305	1100
AT1G09860	0	0	1	0	1	0	0	0	0	0	0	0	1	0	0	0	0	0	0	0	0	0	0	0
AT1G09870	555	1065	987	1078	1031	1503	930	1045	1025	1070	914	1040	976	1064	1043	852	983	1114	895	811	861	912	872	972
AT1G09880	27	74	21	126	25	74	23	57	57	40	39	49	20	32	20	34	29	43	21	18	19	8	21	18
AT1G09890	116	185	173	212	129	241	201	212	263	215	134	197	65	110	135	101	68	104	112	105	97	98	81	124
AT1G09900	493	1059	967	608	679	684	807	620	769	800	473	606	909	1007	1073	637	747	791	812	848	957	932	434	744
AT1G09910	178	264	259	335	309	400	291	271	294	280	510	355	1084	787	965	711	722	932	705	640	609	694	826	800
AT1G09920	391	822	768	925	887	1091	982	1012	1075	1153	1202	1147	886	950	916	876	837	1084	996	944	910	891	894	930
AT1G09930	10	15	16	31	45	55	12	24	14	11	9	18	5	7	2	20	12	36	8	5	11	4	0	11
AT1G09932	49	172	231	461	639	786	71	88	60	97	40	52	257	400	337	1819	1069	2419	647	337	669	603	235	566
AT1G09935	0	2	1	0	2	0	0	0	0	0	0	0	0	0	0	7	0	6	1	0	3	1	1	1
AT1G09940	542	1379	1277	1565	1903	2757	455	439	544	555	478	464	1445	1299	1688	1779	1888	1950	557	558	528	662	454	648
AT1G09950	5	9	4	167	442	753	10	15	17	11	19	34	14	7	8	205	503	356	13	23	18	5	14	16
AT1G09960	222	423	300	898	440	632	219	369	328	238	315	369	597	492	401	349	502	384	319	361	199	168	351	326
AT1G09970	2809	9824	8001	16203	14748	27779	3117	2951	3644	5794	6766	6867	6320	7142	9371	15829	15438	18792	5803	3477	4710	5627	5564	6954
AT1G09980	649	1482	1264	1525	1609	1867	1265	1189	1339	1174	1290	1307	1503	1649	1597	1511	1567	1805	1353	1224	1143	1239	1179	1276
AT1G09995	0	0	0	0	0	0	0	0	0	0	0	0	105	125	151	173	147	200	121	108	102	111	87	108
AT1G10000	0	0	0	0	0	0	0	0	0	0	0	0	20	13	15	8	19	22	6	9	6	5	4	6
AT1G10010	0	3	3	4	0	0	3	3	3	0	4	2	0	1	1	0	0	0	0	2	1	0	3	0
AT1G10020	1155	1667	2182	1261	779	1638	718	1297	1119	687	873	684	2597	1511	1624	928	626	1136	1329	1322	1525	1630	1047	707
AT1G10030	148	347	366	364	335	282	281	297	334	326	233	268	338	335	357	359	349	446	312	329	266	284	235	286
AT1G10040	49	126	126	163	177	220	82	115	87	87	138	90	89	126	92	91	124	187	175	61	162	90	76	98
AT1G10050	314	617	686	708	786	1035	632	675	665	654	799	720	550	615	537	638	593	879	1054	552	937	918	663	972
AT1G10060	141	360	544	378	299	614	251	243	231	295	221	198	309	343	654	383	314	582	281	264	194	268	201	227
AT1G10070	69	252	289	672	496	405	45	54	22	25	202	100	114	85	72	140	124	150	89	37	38	83	96	102
AT1G10090	531	1102	1148	2082	2465	4426	791	755	810	1122	1101	1097	1595	1209	1129	2173	2812	2816	689	767	609	783	928	980
AT1G10095	164	304	313	341	257	349	238	273	231	251	314	292	218	207	256	172	171	193	127	154	123	126	147	132
AT1G10100	0	0	0	0	2	2	1	0	3	0	0	0	0	0	0	0	0	0	0	0	0	0	0	0
AT1G10110	293	571	531	469	483	544	570	551	602	604	624	557	5	6	5	2	8	7	15	13	11	15	7	13
AT1G10120	525	814	877	816	653	1157	686	695	752	735	712	718	943	784	826	607	729	902	737	650	654	647	614	558
AT1G10130	906	1813	1864	1924	1607	2414	1281	1428	1322	1495	1519	1424	2008	1996	2061	1680	1756	2332	1702	1301	1535	1556	1502	1681
AT1G10140	103	165	164	268	137	169	74	47	50	62	148	56	238	164	223	147	124	185	105	108	99	129	119	115
AT1G10150	503	910	970	840	767	1113	1154	995	1236	877	875	855	1235	904	1043	827	716	991	1243	1292	1169	1275	1064	1443
AT1G10155	22	36	34	18	29	32	708	669	810	689	727	684	18	29	25	21	17	23	286	257	324	339	292	373
AT1G10160.1	5	13	3	3	14	17	79	77	84	118	119	106	315	365	457	324	311	373	393	446	406	390	463	475
AT1G10170	1275	2971	2798	2660	2151	3140	2148	1757	2042	1972	1983	1990	2697	2947	3805	2725	2533	3533	2109	1931	1997	2309	1742	2292
AT1G10180	384	975	707	902	649	943	866	864	965	986	833	911	1081	991	958	771	868	952	1010	937	867	821	818	940
AT1G10190	0	0	0	2	1	0	0	0	0	0	0	0	0	0	0	0	0	0	0	0	0	0	0	0
AT1G10200	1525	3208	3297	2985	2435	3191	1019	1095	1105	1145	1043	918	3695	3288	3158	2046	2533	2629	1049	962	861	977	863	924
AT1G10210	194	315	368	373	284	485	231	199	255	277	352	322	458	279	356	314	261	456	324	183	240	272	249	349
AT1G10220	1	2	2	3	4	2	0	1	0	0	0	1	6	2	4	0	0	6	3	3	4	0	2	3
AT1G10230	107	265	225	260	184	237	239	216	218	338	186	225	301	339	335	193	247	309	411	272	337	410	163	259
AT1G10240	171	301	301	359	269	291	375	348	383	457	359	342	399	349	345	233	248	314	417	348	321	359	270	324
AT1G10250	0	0	0	0	0	0	0	0	0	0	0	1	0	0	0	0	0	0	0	0	0	0	0	0
AT1G10260.1	0	0	0	0	1	0	0	0	0	0	0	0	0	0	0	0	1	1	1	0	0	0	0	0
AT1G10270	299	609	503	671	529	647	693	559	675	649	486	566	641	779	712	671	651	625	633	499	690	590	390	588
AT1G10280	111	233	191	232	194	194	314	361	353	363	323	384	271	304	195	154	186	196	343	297	310	307	277	383
AT1G10290	2314	5172	4655	5438	4603	5590	3298	3431	3605	3457	3322	3471	5217	5844	5701	5334	5164	6369	3789	3290	3433	3543	3154	3604
AT1G10300	9	5	2	10	2	1	2	3	7	13	4	1	4	6	1	11	10	5	4	2	1	0	2	5
AT1G10310	306	749	588	609	604	760	687	735	731	787	831	740	626	838	693	722	657	828	684	601	618	688	635	694
AT1G10320	349	689	656	687	691	784	814	795	768	780	855	819	777	814	790	703	685	843	872	661	741	776	687	826
AT1G10330	31	59	66	65	69	85	82	71	47	64	74	74	85	74	79	88	77	85	96	61	71	36	51	88
AT1G10340	222	432	466	823	834	1383	140	71	68	144	113	117	466	389	389	1156	507	1696	788	166	663	823	271	930
AT1G10350	256	625	450	622	632	659	434	414	577	455	502	614	608	650	626	641	531	747	499	493	369	436	477	529
AT1G10360	975	1968	2003	1508	1361	2043	3499	2940	3503	3851	2629	2683	2337	2021	2077	1382	1334	1597	2388	2536	2258	2927	2001	2550
AT1G10370	175	520	345	705	1005	1387	14795	15831	15668	18827	12286	15269	273	476	230	645	687	653	8059	11262	8695	8664	6717	8291
AT1G10380	208	384	384	243	313	529	715	622	751	695	816	691	230	267	271	232	189	270	365	317	331	327	304	323
AT1G10385	0	1	2	1	1	3	2	3	2	4	0	1	0	0	0	0	1	6	1	0	1	0	0	0
AT1G10390	1745	3832	3706	3913	3256	4550	3137	2865	3107	2938	3211	3129	3871	3953	4349	3805	3690	4546	3467	2870	3065	3194	2625	3359
AT1G10400	0	0	0	5	0	1	0	0	3	1	1	1	0	0	3	0	5	3	1	0	1	0	2	0
AT1G10410	425	749	634	1165	906	1432	701	872	881	1190	1427	1349	1167	1005	835	1002	1164	1145	864	798	891	800	1008	1017
AT1G10417	17	43	55	76	41	42	15	39	19	21	17	17	48	52	44	57	41	76	50	16	50	29	19	29
AT1G10419	0	0	0	0	0	0	0	0	0	0	0	0	0	0	0	0	0	0	0	0	0	0	0	0
AT1G10430	481	1083	1045	1067	959	1099	773	869	990	984	804	876	1079	1208	1265	1008	1028	1169	886	832	853	887	763	845
AT1G10440	0	0	0	0	0	0	0	0	0	0	0	0	0	0	0	0	0	0	0	0	0	0	0	0
AT1G10450	587	1197	1158	1147	914	1135	1019	909	934	973	791	910	1342	1282	1389	939	1087	1179	1045	878	1032	1056	667	988
AT1G10455	0	0	0	0	0	0	0	0	0	0	0	0	0	0	0	0	0	0	0	0	0	0	0	0
AT1G10460	8	30	12	73	10	9	26	33	41	36	8	18	33	27	38	14	13	20	29	59	21	28	20	35
AT1G10470	2460	7828	7386	6505	5111	5931	7619	5316	5097	7325	3527	4511	5416	7723	8255	5813	5881	8050	5738	6179	6894	8075	3228	5695
AT1G10480	12	12	4	92	0	39	15	11	31	0	4	21	24	16	29	0	27	10	14	61	21	4	23	59
AT1G10490	677	1433	1290	1455	1091	1419	1371	1377	1255	1522	885	1253	1142	1370	1062	716	949	989	1146	993	1305	1170	595	1088
AT1G10500	1009	2306	1974	1788	2276	2552	2477	2475	2513	3168	3197	3076	2171	2468	2348	2375	2195	2446	2802	2351	2472	2740	2846	2786
AT1G10510	1016	2203	2097	1731	1695	1960	2142	1898	2184	2263	1365	1755	1837	2536	2360	2079	2173	2309	1666	1887	1739	2032	1147	1706
AT1G10520	11	52	29	40	50	35	24	20	30	42	37	43	80	60	57	37	33	83	49	64	56	53	47	49
AT1G10522	403	1023	822	614	720	610	282	350	417	365	346	381	754	1163	1063	692	875	859	354	371	340	297	201	265
AT1G10530	6	17	22	37	9	4	10	19	16	31	15	22	31	20	13	16	19	25	11	40	15	16	41	56
AT1G10538	0	0	0	0	0	0	0	0	0	0	0	0	0	0	0	0	0	0	0	0	0	0	0	0
AT1G10540	98	168	68	304	170	126	155	199	131	202	242	178	57	25	18	11	21	22	33	26	14	15	34	40
AT1G10550	657	702	962	233	406	1002	9	13	8	5	9	5	807	412	609	137	269	334	20	11	25	30	3	10
AT1G10560	26	69	75	127	192	311	130	109	311	174	142	267	80	74	95	148	160	218	117	116	97	83	137	166
AT1G10570	508	955	929	920	1004	1123	728	708	760	788	825	705	1243	1175	1149	894	1109	1190	807	724	699	730	745	799
AT1G10580	794	1989	1692	2164	2025	2857	1542	1489	1577	1796	1384	1520	1861	2237	2086	2260	2233	2576	1743	1461	1538	1605	1279	1565
AT1G10585	2	7	5	69	96	112	40	22	36	169	123	129	13	36	12	249	99	89	27	23	105	126	313	173
AT1G10586	0	0	0	0	0	0	0	1	0	1	0	3	0	0	0	0	0	0	0	0	0	0	2	1
AT1G10588	0	0	0	0	0	0	0	0	0	0	0	0	0	0	0	0	0	0	0	0	0	0	0	0
AT1G10590	1752	3817	3640	4065	3684	4609	2743	2618	2487	3447	2458	2465	3991	4266	4159	3892	3887	4663	3302	2715	2919	3290	2211	2835
AT1G10600	331	666	652	547	495	690	580	528	644	673	714	639	668	645	656	496	455	547	516	546	474	484	546	502
AT1G10610	182	370	278	339	249	368	339	314	369	322	387	317	529	371	377	263	325	284	379	380	355	438	298	371
AT1G10620	0	0	0	0	0	1	0	0	0	0	0	0	1	0	0	0	0	0	1	0	0	0	1	0
AT1G10630	1220	2497	2484	2958	2560	2943	1782	1900	2085	2230	1838	2106	2642	2726	2923	2730	2607	3276	2166	1876	1817	1868	1746	2055
AT1G10640	535	1168	568	3447	297	716	711	1170	1840	796	659	1215	1944	1034	663	171	781	392	916	1267	756	598	989	1096
AT1G10650	229	494	538	586	629	874	1786	1920	2281	2330	2387	2250	651	631	569	629	587	623	1790	1828	1594	1478	1673	1643
AT1G10652	0	0	0	0	0	0	0	0	0	1	0	0	0	0	0	0	0	0	1	0	0	0	0	0
AT1G10657	89	177	215	179	264	300	382	516	540	548	602	580	274	221	294	497	380	380	583	757	387	665	620	715
AT1G10660	564	1123	1088	1186	857	1224	1364	1368	1563	1618	1305	1300	1549	1319	1384	1048	953	1233	1420	1457	1209	1585	1170	1391
AT1G10670	4235	9043	8661	8907	8419	9836	8344	8696	9436	9255	8612	8552	9794	9742	10865	8590	9077	10662	8667	8920	7690	8069	7791	8396
AT1G10680	3	0	0	0	0	0	0	2	0	0	0	0	0	0	0	3	1	0	0	5	0	0	0	1
AT1G10682	308	582	742	965	231	510	610	679	586	440	174	286	624	732	888	411	511	716	756	767	683	590	243	641
AT1G10690	54	99	130	135	109	157	55	64	86	68	94	90	133	144	138	218	113	222	135	90	90	107	107	174
AT1G10700	370	869	782	995	739	1019	574	671	638	973	746	742	974	995	936	1218	971	1057	749	860	660	752	716	814
AT1G10705	0	0	0	0	0	0	0	0	0	0	0	0	0	0	0	0	0	0	0	0	0	0	0	0
AT1G10710	7	9	14	31	6	15	5	11	12	5	6	3	24	18	16	15	16	23	9	15	6	11	12	7
AT1G10717	0	0	0	0	0	0	0	0	0	0	0	0	0	0	0	0	0	0	0	0	0	0	0	0
AT1G10720	464	1030	887	1175	1216	1740	840	778	923	822	934	950	1028	1033	1111	1211	1155	1577	831	679	788	873	822	923
AT1G10730	111	155	133	186	180	220	152	174	169	160	217	193	387	374	301	310	351	388	354	239	271	250	270	302
AT1G10740	787	1729	2168	1156	1036	1737	2581	1980	2900	1910	1238	1679	1462	1390	1827	1053	925	1340	2069	2342	2142	2630	1385	2524
AT1G10745	0	0	0	0	0	0	0	0	0	0	0	0	0	0	0	0	0	0	0	0	0	0	1	0
AT1G10747	0	0	0	0	0	0	0	0	0	0	0	0	0	0	0	0	0	0	0	0	0	0	0	0
AT1G10750	57	111	117	123	74	100	66	119	104	97	118	125	134	126	134	88	124	114	116	97	62	58	86	65
AT1G10760	9731	19576	15122	15367	17835	23341	4167	6083	5000	5691	8767	6636	25293	24280	18723	19859	20654	17130	5083	6526	4906	5223	7592	6053
AT1G10770	4	1	5	5	0	4	0	0	0	0	0	0	8	3	8	8	5	4	1	0	2	2	1	1
AT1G10780	78	202	168	256	151	135	100	139	132	108	94	95	215	240	216	137	147	214	141	117	121	118	46	108
AT1G10790	15	26	18	31	20	33	18	33	35	30	59	38	24	29	25	36	23	16	23	23	24	4	27	21
AT1G10800	13	13	12	16	12	24	12	9	17	21	8	13	12	14	21	4	12	11	14	18	12	9	13	5
AT1G10810	9	20	9	10	8	14	10	15	6	5	4	23	5	10	11	7	6	6	15	3	3	7	9	5
AT1G10820	455	810	766	694	651	706	708	682	807	756	988	881	857	785	886	654	605	774	723	598	570	622	613	775
AT1G10830	472	1085	1004	823	827	1019	929	923	1021	895	851	826	1092	1381	1398	1152	1116	1258	947	1164	925	1064	783	902
AT1G10840	1548	3294	3410	3227	2523	3346	2828	2590	2721	3149	2072	2203	3681	3915	3974	2754	2778	3355	3120	3074	3108	3285	1933	2796
AT1G10850	297	787	704	732	448	659	988	1074	1607	1087	835	1257	901	1078	820	559	679	851	1073	1227	983	824	886	1136
AT1G10865	288	475	482	591	532	738	433	379	371	428	482	421	640	572	593	612	550	714	506	387	449	550	385	541
AT1G10870	448	946	969	978	886	1069	924	969	1065	896	1037	999	950	1020	1058	901	904	1160	924	949	844	802	886	927
AT1G10880	0	0	0	0	0	0	0	1	2	0	0	0	1	0	0	0	0	0	0	0	0	0	0	0
AT1G10890	1069	2038	2223	2043	2052	2800	1620	1560	1700	1742	2197	1818	2426	1973	2240	2034	1832	2433	1773	1384	1471	1805	1635	1578
AT1G10900	339	799	599	673	669	911	1639	1554	1533	1662	1698	1576	994	1163	903	802	871	904	3346	3674	3746	3668	2443	3503
AT1G10910	817	1645	1661	1368	1141	1468	1689	1532	1733	1899	1311	1473	1724	1637	1949	1229	1131	1486	1506	1456	1310	1574	1019	1280
AT1G10920	534	1024	1076	865	1009	1379	855	961	883	1025	1277	1195	798	618	651	592	531	784	809	554	637	683	635	720
AT1G10930	452	1210	1020	982	829	964	452	566	512	457	495	476	916	1192	983	819	1045	880	450	463	447	375	288	401
AT1G10940	1065	2151	2098	2487	2211	2865	2596	2516	2721	3084	2669	2841	2565	2559	2565	2475	2389	2833	3171	2635	2670	2949	2676	2990
AT1G10950	2839	5850	5297	6268	4990	6226	4105	4162	4359	4066	3874	4033	6327	6458	6940	5674	5999	6889	4025	3957	3761	4099	3930	4379
AT1G10960	4915	12074	8657	6299	6576	6952	34722	23173	27459	37192	16427	24916	11457	13758	11886	10043	9082	9408	32881	24493	28398	34332	15841	26151
AT1G10970	145	165	144	314	150	213	139	177	192	161	188	169	352	235	238	140	232	208	374	231	140	196	352	330
AT1G10980	48	99	59	351	36	40	44	90	69	50	28	34	194	170	69	48	76	77	68	111	45	41	66	51
AT1G10990	88	133	155	174	127	186	44	54	71	46	45	44	177	123	147	139	104	200	107	69	48	49	29	73
AT1G11000	128	223	261	294	261	560	165	149	178	175	132	139	313	263	283	257	286	371	209	166	165	148	135	158
AT1G11010	0	0	0	0	0	0	0	0	0	0	0	0	0	0	0	0	0	0	0	0	0	0	0	0
AT1G11020	249	533	522	505	492	652	409	452	512	531	543	536	556	455	557	468	450	592	465	422	443	461	452	517
AT1G11030	0	0	0	0	0	0	0	0	0	0	0	0	0	0	0	0	0	0	0	0	0	0	0	0
AT1G11040	0	0	0	0	0	0	0	0	0	0	0	0	0	0	0	0	0	1	0	0	0	0	0	0
AT1G11050	301	643	503	514	583	909	530	489	835	511	624	716	748	644	777	523	467	735	614	498	613	480	551	800
AT1G11055	0	0	0	0	0	0	0	0	0	0	0	0	0	0	0	0	0	1	0	0	0	0	0	0
AT1G11060	373	655	639	669	562	770	641	609	763	703	700	688	764	738	817	625	575	841	784	653	579	682	547	752
AT1G11070	0	0	1	12	0	0	0	1	2	0	0	1	24	14	8	7	11	13	24	35	23	51	12	24
AT1G11080	83	126	76	564	6	87	35	200	103	5	25	50	160	147	159	4	69	79	120	332	116	45	91	330
AT1G11090	244	518	377	404	365	363	499	595	604	728	782	794	624	665	534	498	500	483	632	586	463	505	672	593
AT1G11100	10	25	26	60	21	17	32	39	26	49	43	43	35	25	52	55	25	60	103	29	78	76	36	49
AT1G11110	0	2	0	0	0	0	0	0	0	0	1	0	0	0	0	0	0	0	0	0	0	0	2	0
AT1G11112	6	17	17	29	22	17	15	18	19	11	21	12	35	19	15	10	12	17	20	35	20	34	15	21
AT1G11120	70	109	134	138	121	94	70	100	130	88	105	112	116	102	141	81	119	135	81	85	62	47	59	70
AT1G11125	18	42	27	62	52	58	17	26	34	32	16	30	71	38	34	29	33	36	21	29	19	20	41	17
AT1G11130	447	871	743	1060	622	796	766	838	992	741	824	981	1195	1236	904	604	771	790	940	952	738	733	763	843
AT1G11145	0	0	0	0	0	0	0	0	0	0	0	0	0	0	0	0	0	0	0	0	0	0	0	0
AT1G11150.1	0	0	0	0	0	0	0	0	0	0	0	0	287	254	279	215	176	208	237	217	182	227	215	212
AT1G11160	62	187	109	196	108	116	99	124	124	104	87	110	157	162	93	63	104	99	100	95	74	61	69	55
AT1G11170	22	49	32	55	44	39	19	20	25	28	24	27	120	110	79	56	63	71	43	68	56	54	48	54
AT1G11175	316	455	437	709	468	521	420	271	292	453	461	418	606	446	583	480	379	536	225	217	162	256	309	308
AT1G11180	199	348	457	363	345	438	228	254	277	295	317	275	673	602	604	494	461	535	321	315	253	361	286	297
AT1G11185	11	10	6	117	39	205	28	18	14	21	15	13	27	21	7	55	60	63	26	2	3	0	35	4
AT1G11190	37	99	67	106	44	113	115	106	111	119	60	90	104	99	138	94	96	97	127	99	92	65	85	97
AT1G11200	192	447	445	459	403	513	285	295	328	341	305	347	597	528	586	519	520	637	434	372	418	400	332	386
AT1G11210	124	151	118	426	531	1139	155	69	119	292	372	499	301	208	170	359	446	427	116	53	36	75	86	78
AT1G11220	17	79	65	74	72	88	22	30	34	43	103	27	106	91	77	79	94	103	41	60	45	48	45	29
AT1G11230	0	0	0	0	2	0	0	4	0	0	0	0	0	0	0	0	0	0	0	0	0	0	0	0
AT1G11240	615	1274	1291	1229	1081	1234	830	874	869	1002	603	733	1102	1143	1198	783	988	1129	797	746	801	766	515	746
AT1G11250	0	3	0	0	0	1	1	0	1	2	0	0	0	1	2	1	0	0	2	0	3	0	1	0
AT1G11260	6212	11389	16766	10601	7102	16650	2103	1168	1649	1894	1098	1220	9873	6372	14768	6540	5414	12929	1943	1219	1373	2395	1237	1745
AT1G11270	143	208	188	181	159	204	135	132	145	145	255	180	204	132	143	120	75	142	121	92	81	83	75	96
AT1G11265.1	0	0	0	0	0	0	0	0	0	0	0	0	0	0	0	0	0	0	0	0	0	0	0	0
AT1G11280	660	1131	1006	962	953	1477	977	907	1022	1074	875	881	1291	1257	1093	914	1060	1142	973	960	896	1062	761	899
AT1G11290	205	440	439	307	235	293	228	202	243	195	100	157	495	499	565	295	310	393	212	264	232	273	158	274
AT1G11300	254	516	567	595	644	810	585	580	604	528	565	582	587	561	490	455	458	683	824	468	717	699	617	730
AT1G11310	3557	7389	6951	5847	7100	9153	2381	2446	2649	2425	2737	2811	9248	7913	7894	7078	6106	9028	5213	2421	4138	4112	3531	4782
AT1G11320	51	174	133	149	125	163	92	65	62	101	58	78	123	137	174	142	107	160	174	104	178	146	103	138
AT1G11330	1048	2346	2425	2529	3157	4704	1081	1125	795	1614	1666	1703	2786	2839	3543	3895	3276	5167	4757	1369	3719	2938	2600	3777
AT1G11340	29	98	103	94	85	211	122	49	99	97	39	54	100	67	138	142	81	131	55	58	48	69	49	92
AT1G11350	1077	2389	2709	2126	2871	3780	1136	1047	1324	1142	1046	1305	2981	2640	3635	2625	2311	3255	1697	1145	1267	1430	1140	1451
AT1G11360	524	1166	1168	1293	875	1098	643	624	744	711	748	757	1323	1042	1327	954	1001	1252	710	587	511	618	710	635
AT1G11362	0	0	0	2	0	0	0	0	0	0	0	0	1	0	4	1	3	0	0	0	0	1	0	0
AT1G11370	3	7	13	12	11	18	9	2	6	4	3	6	0	0	0	0	1	1	0	0	0	0	2	0
AT1G11380	534	511	807	445	297	717	517	428	493	412	412	407	851	383	555	303	252	463	196	205	181	228	214	235
AT1G11390	266	622	678	762	712	959	650	641	636	801	742	767	779	738	816	730	715	925	679	720	707	675	627	705
AT1G11400	317	685	760	811	501	729	537	555	577	618	532	584	816	716	970	712	603	918	624	540	492	695	522	551
AT1G11410	226	469	377	284	446	479	1360	1183	1505	1382	1369	1460	992	803	458	454	458	408	1777	1808	1635	1711	1578	1763
AT1G11420	146	268	246	567	221	347	188	234	198	257	237	257	468	304	285	222	300	254	252	210	170	181	245	214
AT1G11430	1515	3602	3148	2696	2708	2962	2658	2536	2775	3477	2167	2447	3379	4234	3817	3143	3282	3235	2767	3036	2758	3063	1954	2466
AT1G11440	241	517	456	592	461	530	670	735	608	1453	1172	1011	681	612	525	439	479	526	585	730	507	749	950	737
AT1G11450	2	1	1	3	4	13	0	0	10	1	0	14	52	80	49	41	67	47	58	48	49	56	63	54
AT1G11460	0	0	0	0	0	0	0	0	0	0	0	0	3	0	2	1	4	0	6	1	8	1	3	2
AT1G11470	0	0	0	0	0	0	0	0	0	0	0	0	0	0	0	1	0	0	0	0	0	0	0	0
AT1G11475	457	1072	981	1076	967	985	605	541	573	700	597	595	884	1034	867	740	787	889	658	454	535	565	449	522
AT1G11480	1327	2678	2417	2698	2115	2747	1646	1649	1835	1812	1860	1736	3045	2944	3147	2665	2524	3053	1856	1806	1562	1915	1726	1988
AT1G11482	1	7	4	8	8	14	5	1	3	3	5	5	4	2	3	6	7	6	4	7	2	8	1	2
AT1G11490	4	15	2	20	7	6	6	12	14	17	10	2	6	7	4	6	10	7	2	6	5	5	7	7
AT1G11500	3	17	18	14	17	14	8	21	23	16	28	10	10	8	12	11	13	13	21	5	6	11	9	14
AT1G11510	0	0	0	0	0	0	0	0	0	0	0	0	0	0	0	0	0	0	0	0	0	0	0	0
AT1G11520	0	0	0	0	0	0	0	0	0	0	0	0	0	0	0	0	0	0	0	0	0	0	0	0
AT1G11530	584	1006	1247	942	980	1313	617	460	531	652	537	473	1151	976	1225	869	846	1112	487	612	419	652	516	555
AT1G11540	2	0	1	3	4	1	1	1	2	2	2	6	2	3	3	7	2	8	1	1	5	0	0	4
AT1G11545	576	1245	1626	1207	1034	1732	814	1081	1015	906	554	758	1277	1412	2026	1259	1141	1504	662	758	638	563	576	524
AT1G11550	0	0	0	0	0	0	0	0	2	0	0	0	0	0	0	0	0	0	0	0	0	0	0	0
AT1G11560	0	0	1	1	1	2	1	0	4	2	2	1	1	0	4	4	0	2	0	0	0	2	5	1
AT1G11570	4	16	12	22	17	25	17	31	18	24	19	21	10	14	20	19	17	23	19	18	10	19	17	18
AT1G11572	0	1	0	0	0	0	1	4	2	6	2	1	0	0	0	0	0	0	3	1	3	0	3	8
AT1G11580	1155	2946	1475	6154	3555	5321	3203	4382	3858	5284	5945	5861	3063	2908	1472	4147	5353	2928	3235	2953	2206	2254	5907	4424
AT1G11590	0	0	0	0	0	0	0	0	0	0	0	0	0	0	0	0	0	0	0	0	0	0	0	0
AT1G11592	118	229	235	229	186	281	169	217	287	212	292	228	295	238	287	193	182	211	221	205	195	183	206	206
AT1G11593	0	0	0	0	0	0	0	0	0	0	0	0	0	0	0	0	0	0	0	0	0	0	0	0
AT1G11595	0	0	0	0	0	0	0	0	0	0	0	0	0	0	0	0	0	0	0	0	0	0	0	0
AT1G11600	141	433	409	365	339	435	228	365	545	323	245	345	388	490	505	349	359	747	345	502	403	311	242	321
AT1G11608	0	0	0	0	1	0	2	0	0	0	0	1	0	0	0	0	0	0	0	0	0	0	0	0
AT1G11610	0	0	0	0	0	0	0	0	0	0	0	0	2	0	0	2	3	0	0	0	0	0	0	0
AT1G11620	0	0	0	0	0	0	0	0	0	0	0	0	0	0	0	0	0	0	0	0	0	0	0	0
AT1G11630	211	455	448	472	440	506	332	289	264	426	307	319	459	471	610	472	465	594	422	335	294	366	232	311
AT1G11640	0	0	0	1	0	0	0	0	0	0	0	0	0	0	0	0	0	0	0	0	0	0	0	0
AT1G11650	4725	10063	10085	8672	7700	10001	7970	7258	8463	8663	7152	7994	10528	12136	11808	9056	8881	10565	8674	8053	8314	9575	6402	9009
AT1G11655	0	0	0	0	0	0	0	0	0	0	0	0	0	0	0	0	0	0	0	0	0	0	0	0
AT1G11660	820	1598	1483	1709	1472	1677	1062	1258	1196	1280	1103	1151	2299	2357	2205	1792	1812	2168	1486	1428	1405	1421	1169	1378
AT1G11670	83	262	192	467	455	839	213	183	294	163	194	223	300	245	241	412	552	484	272	173	190	227	161	202
AT1G11680	1353	2828	2313	2773	1988	2698	2525	2680	2896	2745	2441	2576	3114	3206	3143	2231	2430	2720	2944	2866	2574	2610	2531	2918
AT1G11684	0	0	0	0	0	0	0	1	0	0	2	1	0	0	0	0	0	0	0	0	0	0	0	0
AT1G11690	0	0	0	0	0	1	0	0	3	0	0	0	0	0	1	0	0	0	2	0	0	0	1	0
AT1G11700	223	541	438	332	621	781	1773	2033	2462	2128	3511	2823	678	676	538	435	688	400	2238	2122	1701	1502	2616	1970
AT1G11710	52	84	72	111	78	109	223	174	219	256	169	203	136	104	110	122	87	119	251	193	232	202	153	176
AT1G11720	992	2419	1911	1763	2068	2367	3911	4333	4459	5059	7227	5874	2936	3088	2589	2314	2591	2659	3995	4732	3790	4195	5950	5396
AT1G11730	84	143	124	218	131	139	91	137	117	129	121	167	195	156	150	148	99	163	154	166	95	87	134	121
AT1G11735	7	20	23	13	23	20	13	11	12	9	5	13	17	15	40	18	7	18	16	15	17	26	4	13
AT1G11740	41	86	174	63	30	74	23	15	21	7	5	12	62	68	157	51	29	85	24	16	14	12	14	10
AT1G11750	1761	4216	4049	3128	3562	3795	3031	3444	3594	3555	3118	3086	3670	4437	4744	3831	3493	4446	3247	3807	3095	3360	2526	2918
AT1G11755	249	512	481	492	443	437	330	308	308	397	392	341	534	561	589	403	466	441	421	297	282	324	273	313
AT1G11760	118	182	186	210	196	285	163	161	185	201	161	164	220	194	262	183	194	254	189	148	162	170	149	158
AT1G11765	0	0	0	0	0	0	0	0	0	0	0	0	0	0	0	0	0	0	0	0	0	0	0	0
AT1G11770	0	0	0	0	0	0	0	0	0	0	0	0	0	0	0	0	0	0	0	0	0	0	0	0
AT1G11780	200	577	490	511	463	540	387	375	412	460	365	430	476	570	608	534	516	677	421	394	420	321	275	384
AT1G11785	8	28	7	10	42	54	25	20	15	20	62	29	25	14	30	9	27	6	15	6	10	20	22	12
AT1G11790	435	1153	984	1022	1003	1092	1074	1208	1345	1322	1260	1417	1063	1405	1336	1175	1316	1657	1370	1177	1312	1270	1039	1262
AT1G11800	132	296	331	277	259	362	301	240	253	363	314	265	308	302	352	274	293	335	324	281	327	300	257	308
AT1G11803	0	0	0	0	0	0	0	0	0	0	0	0	0	0	0	0	0	0	0	0	0	0	0	0
AT1G11806	0	0	0	0	0	0	0	0	0	0	0	0	0	0	0	0	0	0	0	0	0	0	0	0
AT1G11810	0	1	0	1	0	0	0	0	0	0	0	0	1	0	1	0	1	2	0	3	0	1	1	1
AT1G11820	829	1787	1564	2548	1437	1785	2372	2243	2674	2693	1787	2235	2276	2068	2353	1560	1754	1940	2441	2575	2413	2402	1674	2249
AT1G11840	7674	16498	10734	18874	20062	17448	11820	16102	14779	22086	29492	24793	21864	21290	13542	14067	18682	12709	14495	17429	11188	12279	24259	16701
AT1G11850	192	577	547	271	330	421	943	827	1124	1061	360	600	571	621	783	482	497	769	1052	1085	923	1062	445	798
AT1G11860	29513	70548	62453	43687	47857	58809	64296	61885	72960	69699	46093	52390	63788	73539	77277	57702	58630	62329	54592	67193	53086	58491	43092	53099
AT1G11870	773	1798	1660	1407	1260	1429	1333	1442	1455	1436	873	1091	1354	1715	1661	1394	1400	1539	1191	1354	1162	1329	760	1043
AT1G11880	114	227	260	191	228	194	200	205	232	211	193	215	248	208	249	211	202	279	227	151	170	158	169	163
AT1G11890	517	1563	1487	1614	1716	2099	1317	1349	1411	1334	1363	1453	1288	1649	1878	1813	1937	2051	1633	1307	1457	1404	1088	1447
AT1G11900	56	134	133	163	108	157	90	100	86	118	97	88	152	158	161	158	132	178	123	110	107	100	90	108
AT1G11905	251	500	411	551	486	639	259	294	338	361	375	343	472	526	525	543	552	719	418	272	339	357	307	343
AT1G11910	7067	15466	12821	12677	13903	16781	18550	19134	21221	21311	28888	23249	15959	17004	14318	11423	12393	15029	19664	18801	17616	19868	23125	23932
AT1G11915	17	31	30	13	11	36	16	25	50	19	27	25	20	44	24	17	30	46	29	24	19	20	31	22
AT1G11920	0	0	0	0	0	1	0	0	0	0	0	0	0	0	2	1	0	0	0	0	0	0	0	0
AT1G11925	5	8	6	12	11	23	0	0	0	3	0	1	1	2	9	10	20	37	0	0	0	1	14	3
AT1G11930	1318	2898	2721	2861	2612	3205	2491	2658	2767	3242	3444	3125	2892	2756	2786	2436	2388	2710	2546	2410	2135	2533	2614	2760
AT1G11940	161	322	240	379	303	345	191	193	204	241	222	177	366	296	299	352	343	360	193	173	144	203	193	157
AT1G11950	140	408	408	434	384	451	107	144	166	172	150	137	335	330	402	286	363	464	159	146	138	153	126	159
AT1G11960	367	1073	921	2036	2862	4427	471	538	513	548	632	584	945	987	1009	2433	3645	3677	501	404	409	544	442	502
AT1G11970	0	0	0	0	0	0	0	0	0	0	0	0	0	0	0	0	0	0	0	0	0	0	0	0
AT1G11980	0	0	0	0	0	0	0	0	0	0	0	0	0	1	0	0	0	0	0	0	0	0	0	0
AT1G11990	24	40	25	23	71	47	30	35	32	47	24	43	68	54	38	38	24	32	42	48	37	58	41	31
AT1G12000	1958	4695	3612	4884	3500	3502	2520	3081	3126	2712	2201	2801	3923	5108	3903	3447	3984	4213	3082	3024	2527	2339	2313	2570
AT1G12010	0	0	0	1	0	1	0	0	0	0	1	2	317	233	316	128	148	208	200	217	121	247	154	123
AT1G12013	2	5	6	10	3	5	3	2	2	2	2	2	9	8	4	7	5	10	3	8	9	2	2	3
AT1G12015	2	1	0	0	2	0	0	0	0	1	0	0	0	0	2	0	0	0	1	1	0	0	0	0
AT1G12020	72	162	184	189	140	193	302	213	209	332	130	155	282	282	407	314	251	426	443	374	451	471	190	347
AT1G12030	15	10	11	30	21	6	19	12	2	13	4	1	12	18	13	27	29	5	5	23	7	15	5	6
AT1G12040	0	0	0	2	0	0	0	0	0	0	0	0	0	0	0	0	0	0	0	0	0	0	1	1
AT1G12050	877	1786	1405	1554	1642	1771	1229	1469	1299	1496	2060	1487	1812	1962	1551	1227	1581	1417	1543	1480	1259	1367	1728	1567
AT1G12060	74	162	120	247	130	119	180	261	239	248	294	234	149	144	177	85	132	104	244	218	183	184	237	197
AT1G12064	0	0	0	0	0	4	0	0	0	0	0	0	0	0	0	0	0	1	0	0	0	1	0	0
AT1G12070	8	1	10	11	4	5	2	3	10	3	7	4	24	14	21	2	9	19	12	11	9	6	3	7
AT1G12080	1230	2550	2918	7574	1007	2788	2866	2502	3049	2252	903	1832	1776	1238	1746	758	980	1340	1136	1172	918	669	675	788
AT1G12090	6326	12876	15123	11153	5865	13439	2910	3533	4044	3000	2292	2981	14782	14401	22661	9609	10710	14845	4730	5838	5184	3756	4222	4455
AT1G12100	2	8	6	15	2	17	4	2	2	3	1	3	12	4	11	13	12	9	7	3	1	6	2	6
AT1G12110	2558	4311	4276	6740	10022	18905	7831	7887	9853	12895	13172	13872	8520	7159	10457	18832	12814	12911	11190	10678	10903	11604	12572	15213
AT1G12120	1132	2405	2452	2584	1889	2326	1003	1184	1241	1211	1296	1237	2816	2566	2827	2051	2039	2469	1125	1140	993	1038	1049	1209
AT1G12130	0	4	2	5	0	0	4	6	4	6	0	0	3	1	4	3	4	4	1	5	3	5	0	1
AT1G12140	718	1728	1682	1436	1484	1946	2179	1749	2070	2465	2311	2233	1662	1786	1707	1569	1470	1842	1976	1890	2077	2236	1724	1957
AT1G12150	0	0	1	1	0	0	3	4	5	11	8	14	0	0	0	0	0	0	3	6	0	2	11	0
AT1G12160	120	129	112	352	260	302	138	137	90	166	142	116	255	226	204	233	213	227	200	116	104	153	174	156
AT1G12170	0	0	0	0	0	0	0	0	0	0	0	0	0	0	0	0	0	0	0	0	0	0	0	0
AT1G12180	0	0	0	3	0	0	0	0	0	0	0	0	1	1	2	0	2	0	2	0	0	0	0	0
AT1G12190	0	0	0	0	0	0	0	0	0	0	0	0	0	0	0	0	0	0	0	0	0	0	0	0
AT1G12200	375	586	428	658	753	1010	425	568	684	389	742	641	580	742	634	742	758	679	526	383	404	325	641	577
AT1G12210	115	295	190	275	244	319	89	94	150	113	133	140	293	269	242	219	276	302	197	91	123	133	110	166
AT1G12211	1	2	3	3	0	3	1	0	2	2	1	0	1	0	0	4	3	1	4	3	0	1	0	3
AT1G12220	473	874	915	688	688	854	577	462	512	438	487	473	976	892	938	730	649	934	574	488	676	678	568	746
AT1G12230	1221	2620	2460	2609	2067	2701	2353	2488	2571	2799	1913	2166	2649	2759	2751	2324	2147	2455	2191	2446	1921	2252	1700	2022
AT1G12240	3527	6698	6007	11744	11546	22866	11180	9695	8971	26011	16345	13880	8841	7413	5953	13524	15176	11578	7370	8049	6294	10095	13279	9648
AT1G12244	145	329	312	204	207	209	369	344	369	346	229	240	314	358	330	191	276	262	329	375	289	335	211	247
AT1G12250	963	1803	1859	1463	1639	1781	2071	1669	1975	2429	2053	1809	2074	1858	2139	1754	1475	1804	1918	2070	1729	2281	1749	2031
AT1G12260	39	61	58	85	57	96	76	64	75	95	50	86	87	70	99	86	87	86	54	93	82	45	70	82
AT1G12270	961	1991	1918	2162	1671	2204	1426	1263	1363	1468	1047	1229	2189	2386	2432	2025	1953	2411	1542	1418	1399	1452	1026	1442
AT1G12280	733	1189	1343	891	844	1018	1051	1080	1249	1160	1481	1222	1507	1229	1488	970	823	1048	1008	1083	869	910	1132	1143
AT1G12290	114	213	244	243	348	453	151	154	160	167	245	208	216	251	262	305	258	394	297	115	234	199	237	267
AT1G12294	0	0	0	0	0	0	0	0	0	0	0	0	0	0	0	0	0	0	0	0	0	0	0	0
AT1G12300	93	170	127	214	145	143	132	162	167	176	151	137	194	186	188	115	132	165	184	172	126	157	137	134
AT1G12310	1298	2596	3031	2793	2279	3140	1881	1760	1917	2072	1623	1793	3085	3071	3698	2822	2706	3698	1998	1911	1825	1867	1510	1843
AT1G12320	177	335	331	445	498	813	277	202	266	246	249	212	338	351	502	616	581	776	322	214	242	251	306	295
AT1G12330	370	909	792	691	726	757	801	680	1071	829	716	819	781	895	971	723	694	836	843	826	678	791	574	734
AT1G12340	0	9	3	1	0	0	4	5	6	7	4	4	1	8	6	1	2	3	0	5	2	5	2	1
AT1G12350	272	595	604	619	527	787	585	648	658	674	660	590	662	583	656	576	604	613	571	606	547	557	571	596
AT1G12360	1390	2822	3106	3325	2755	4022	1502	1488	1674	1640	1786	1690	2950	2940	3368	3450	2826	4241	2027	1427	1713	1755	1775	2011
AT1G12370	52	94	97	116	69	73	493	616	562	565	561	584	100	180	103	94	114	136	607	589	548	498	454	527
AT1G12380	288	611	393	814	387	470	877	1034	938	1173	1450	1260	850	687	468	429	520	438	1167	970	843	721	1040	941
AT1G12390	195	386	396	363	274	444	351	337	320	389	329	311	526	455	558	340	368	479	345	350	357	352	310	374
AT1G12400	88	176	131	181	169	209	187	232	198	236	235	205	248	238	159	149	170	180	258	185	189	226	182	209
AT1G12410	2953	6513	6210	5329	5116	6354	5313	5135	5744	6241	4744	4747	6117	6925	7548	6324	5685	7059	5465	5733	5194	5983	4242	5056
AT1G12411	0	0	0	0	0	0	0	0	0	0	0	0	0	0	0	0	0	0	0	0	0	0	0	0
AT1G12420	171	312	402	366	302	495	462	521	598	607	458	509	384	314	307	252	247	439	596	486	622	640	385	523
AT1G12423	0	0	0	0	0	0	0	0	0	0	0	0	0	0	0	0	0	0	0	0	0	0	0	0
AT1G12430	990	1952	1774	2191	1710	2694	1605	1445	1802	1728	1727	1881	2156	1873	2048	1691	1822	1983	1832	1606	1362	1499	1509	1683
AT1G12440	2093	4097	5104	3156	2557	3722	1959	1402	1796	1487	1101	1179	3950	3328	4360	2476	2101	3791	1613	1435	1518	2036	1216	1602
AT1G12450	245	327	397	365	227	456	133	176	183	151	174	186	534	338	386	291	252	371	172	172	147	162	185	186
AT1G12451	0	0	0	0	0	0	0	0	0	0	0	0	0	0	0	0	0	0	0	0	0	0	0	0
AT1G12460	275	527	618	457	420	516	703	868	886	935	811	865	797	748	690	577	463	558	825	789	760	858	538	663
AT1G12470	1105	2149	2051	2254	1793	2454	1744	1615	1765	1586	1685	1718	2277	2183	2569	2372	2149	2632	1799	1635	1645	1637	1632	1915
AT1G12480	89	132	152	106	195	321	109	172	117	182	257	130	236	198	184	142	166	166	151	143	76	152	203	134
AT1G12490	3	2	2	1	7	0	6	3	4	0	9	5	8	2	2	1	1	1	7	0	1	0	4	3
AT1G12500	1029	2383	2223	2185	1972	2648	2389	2245	2502	1898	1664	1906	2189	2546	2730	2207	1998	2725	2282	2163	2435	2438	1742	2027
AT1G12510	0	0	0	0	0	0	0	0	0	0	0	0	0	0	0	0	0	3	0	0	0	0	0	0
AT1G12520	3233	7579	8119	6364	5625	6978	8650	8270	9080	8961	5733	6299	6094	7323	9394	5802	5747	8295	6982	8035	7757	7835	4491	6487
AT1G12530	162	402	350	365	329	367	450	426	467	446	441	408	427	421	403	296	353	363	432	386	360	367	383	361
AT1G12540	0	0	0	2	2	3	0	0	0	0	1	0	3	0	0	30	12	2	4	0	0	0	8	0
AT1G12550	142	265	206	278	316	388	382	363	429	402	461	447	314	307	236	355	281	257	372	345	326	312	342	347
AT1G12560	0	0	0	0	0	0	0	0	1	0	0	0	0	0	0	0	0	0	0	0	0	0	0	0
AT1G12570	199	386	262	268	593	408	446	503	627	518	482	407	535	406	364	321	384	353	622	748	330	558	568	306
AT1G12580	1040	2198	2674	1921	2039	3328	1894	1687	2267	1819	1570	1896	2304	2170	2879	1942	1958	2895	1736	1791	1875	1887	1517	2120
AT1G12590	0	0	0	0	0	0	0	0	0	0	0	0	0	0	0	0	0	0	0	0	0	0	0	0
AT1G12600	15	15	14	14	34	32	9	24	15	13	19	14	18	17	8	10	15	26	12	11	6	8	13	14
AT1G12610	0	4	0	173	644	1099	2	0	0	5	0	2	0	0	0	153	502	322	8	2	2	3	0	0
AT1G12620	154	250	262	309	241	351	276	204	268	255	242	256	345	298	346	288	372	355	287	272	228	267	233	217
AT1G12630	10	13	7	18	6	14	22	25	12	23	20	14	42	39	24	10	29	14	8	17	19	11	25	42
AT1G12640	598	1155	1112	1062	930	1330	1298	1267	1365	1261	1405	1318	1418	1287	1399	1088	997	1322	1376	1248	1369	1606	1310	1487
AT1G12650	380	728	731	715	647	734	922	761	778	949	737	733	890	862	903	560	767	798	867	907	1006	910	572	819
AT1G12660	0	0	0	0	0	0	0	0	0	0	0	0	0	0	0	0	0	0	0	0	0	0	0	0
AT1G12663	0	0	0	0	0	1	0	0	0	0	0	0	0	0	0	0	0	0	0	0	0	0	0	0
AT1G12665	0	0	2	0	0	1	1	0	2	0	0	0	0	0	0	2	0	1	4	0	0	2	1	3
AT1G12667	0	0	0	0	0	0	0	0	0	2	0	0	0	0	0	0	0	0	0	0	0	0	0	0
AT1G12669	0	0	1	0	0	0	0	0	0	0	0	0	0	0	0	0	0	0	0	0	0	0	0	0
AT1G12670	0	1	0	3	0	0	0	1	0	0	2	0	0	0	0	1	0	0	3	0	2	1	0	0
AT1G12672	13	18	3	20	13	5	43	70	46	39	56	49	15	12	8	10	10	10	57	40	31	16	38	20
AT1G12680	377	804	784	803	779	1085	827	688	878	836	934	837	849	895	861	858	772	1017	749	698	600	727	769	832
AT1G12700	96	215	186	166	156	193	217	192	196	215	165	159	229	214	235	199	188	208	189	175	191	182	128	193
AT1G12710	417	664	787	552	434	678	188	260	293	273	404	324	1158	703	667	423	432	493	251	261	223	242	309	240
AT1G12720.1	0	0	0	0	0	0	0	0	0	0	0	0	0	0	0	0	0	0	0	0	0	0	0	0
AT1G12725.1	0	0	0	0	0	0	0	4	0	0	0	0	0	0	0	0	0	0	0	0	0	0	0	0
AT1G12730	232	349	398	338	224	365	187	124	166	189	150	154	448	312	409	336	262	292	143	159	142	151	128	147
AT1G12740	0	0	0	4	1	3	0	2	0	0	3	2	2	3	2	1	4	3	1	2	4	0	4	2
AT1G12750	396	790	794	932	1013	1161	1142	1242	1287	1247	1545	1402	1041	907	923	1005	965	1212	1222	1219	1079	1027	1037	1040
AT1G12760	868	1899	1973	2334	2182	3215	2303	1774	2086	2429	2095	2222	2170	1961	2172	2553	2111	3052	2407	2018	2155	2317	1970	2390
AT1G12770	1217	2729	2443	2052	1906	2156	1481	1524	1634	1597	1364	1297	2513	2907	2907	2128	2520	2657	1522	1693	1495	1582	1157	1388
AT1G12775	63	107	97	93	104	139	108	108	94	143	99	111	173	221	179	171	185	164	151	143	136	148	151	122
AT1G12780	1686	2996	2934	3291	2456	2759	631	521	540	651	486	474	3171	2837	3592	2813	2469	2635	752	704	571	928	644	787
AT1G12790	84	209	177	177	140	154	73	81	69	59	69	52	143	151	220	151	119	164	57	57	67	66	69	70
AT1G12800	3738	9221	8251	6277	6735	7532	11139	11894	13116	12495	8798	10194	8284	10954	9871	8374	9256	9606	10388	12831	10454	11579	8018	10730
AT1G12805	12	25	1	122	4	17	6	15	14	18	19	13	45	34	19	5	60	6	79	31	10	22	20	9
AT1G12810	379	641	584	760	653	888	691	659	673	780	869	653	849	670	818	682	706	714	780	613	621	636	689	669
AT1G12820	772	1561	1540	1438	1319	1773	2256	2176	2629	2489	2552	2334	1713	1672	1894	1490	1558	1826	2115	2260	1949	2057	2448	2465
AT1G12830	212	496	474	502	373	486	522	472	464	682	474	437	475	534	525	443	486	486	588	566	603	573	433	535
AT1G12840	3528	7442	6936	6917	6476	7528	5474	5482	5879	6462	5398	5865	8047	8413	8386	7001	7024	7625	5833	5793	5379	5711	5186	6025
AT1G12845	152	273	236	264	182	272	56	115	97	120	136	94	308	274	281	192	236	246	99	67	66	44	107	58
AT1G12850	814	1744	1569	1553	1477	1735	1482	1547	1597	1471	1601	1578	1899	1997	1934	1631	1723	1974	1455	1444	1463	1423	1432	1389
AT1G12855	0	1	0	0	4	2	1	1	0	1	0	0	0	0	4	0	0	0	0	1	0	2	0	0
AT1G12860	505	1087	1213	565	612	781	717	726	1043	774	624	764	1039	970	1280	718	625	878	719	811	722	770	593	696
AT1G12870	0	1	1	0	4	2	2	0	0	1	7	0	1	2	2	0	2	1	3	1	0	0	0	0
AT1G12880	149	329	356	272	321	400	486	516	463	619	489	486	306	394	367	367	401	483	516	494	456	523	304	413
AT1G12890	0	1	0	5	7	17	9	6	12	7	4	7	3	3	2	7	17	16	9	5	7	11	4	3
AT1G12900	21848	50586	48473	34032	35283	40317	77934	76280	86579	80486	41610	53841	45167	56317	57796	43615	43320	47075	63510	85940	67238	75823	42345	62603
AT1G12910	582	1082	1303	1130	786	950	618	540	617	628	636	601	1191	1075	1412	1001	833	1104	625	690	558	640	614	686
AT1G12920	1782	3783	3482	3665	3000	3742	3246	2772	2863	3392	2074	2546	3729	4142	4424	3413	3679	4038	3649	3069	3456	3631	1955	3019
AT1G12930	580	1148	1155	1066	874	1081	942	1024	1071	953	1075	976	1342	1144	1290	818	916	1122	979	989	976	992	912	1172
AT1G12935.1	0	0	0	0	0	0	0	0	0	0	0	0	0	0	0	0	0	0	0	0	0	0	0	0
AT1G12938	0	0	0	0	0	0	0	0	0	0	0	0	0	0	0	0	0	0	0	0	0	0	0	0
AT1G12940	2	2	7	3	14	40	2	1	7	5	22	13	18	1	16	21	15	27	15	7	11	7	24	91
AT1G12950	17	12	13	53	18	58	14	16	14	14	11	17	40	23	44	17	34	23	28	17	15	9	20	22
AT1G12960	0	0	0	0	0	0	0	0	0	0	0	0	0	0	0	0	0	0	0	0	0	0	0	0
AT1G12970	122	337	291	338	293	370	174	173	163	165	209	191	302	314	419	359	293	371	220	127	151	163	193	173
AT1G12980	0	2	1	8	1	0	0	4	2	3	5	4	5	4	1	1	6	1	4	2	4	3	5	3
AT1G12990	598	718	1095	695	661	1258	858	879	1084	1056	805	1107	1316	898	789	553	577	780	1259	891	1350	1191	707	1400
AT1G13000	427	1072	1088	1064	1094	1498	375	403	394	384	572	489	895	1004	1082	1023	996	1398	637	388	570	526	447	620
AT1G13010	0	0	0	0	0	0	0	0	0	0	0	0	0	0	0	0	0	0	0	0	0	0	0	0
AT1G13020	886	2080	2019	1999	1897	2459	2255	2184	2420	2528	2141	2322	2019	2351	2309	2165	2282	2782	2675	2258	2589	2582	1886	2549
AT1G13030	205	525	467	577	343	389	366	342	390	406	262	359	586	550	577	315	380	467	387	386	328	343	201	316
AT1G13040	97	173	166	252	183	224	76	79	102	94	97	84	186	176	218	178	163	213	67	63	89	82	54	80
AT1G13050	76	105	112	155	107	121	75	87	61	76	69	82	140	132	132	170	127	155	100	74	82	73	82	73
AT1G13060	1645	3533	3050	3441	3029	3353	2330	2543	2698	2689	2611	2692	3657	4149	3848	3328	3318	3964	2968	2733	2751	2770	2587	2932
AT1G13070	0	0	0	0	1	0	0	1	2	5	1	2	2	6	1	3	0	0	0	0	2	0	1	0
AT1G13080	121	243	282	182	237	237	4119	4126	3717	3378	2698	2787	330	313	236	219	199	211	4673	3617	4622	4912	3167	4555
AT1G13090	1140	2089	2002	1663	1893	2219	3177	2942	3220	3340	3525	3121	3099	2547	2032	1733	1633	1796	3469	2994	3002	3381	3160	3444
AT1G13100	159	314	348	317	422	466	382	284	354	293	209	291	367	363	390	388	310	376	380	297	362	429	251	423
AT1G13110	2420	5902	6751	8422	11071	16452	2725	1864	2944	1870	1373	1790	5530	5032	8965	12611	8740	12381	3048	2377	3189	3177	1913	3095
AT1G13120	445	958	835	990	806	891	609	709	795	738	718	762	1026	1031	1049	855	933	1028	777	706	655	629	606	708
AT1G13130	12	28	18	43	15	24	10	21	24	10	4	12	34	38	43	23	35	29	29	31	15	12	22	37
AT1G13140	0	0	0	0	0	2	0	1	0	0	0	0	0	0	0	0	0	0	1	6	1	0	0	0
AT1G13145	56	97	94	124	82	118	116	82	108	119	54	107	175	122	118	103	84	130	111	77	94	89	50	82
AT1G13150	0	0	0	0	0	0	0	0	0	0	0	0	0	0	0	0	0	1	0	0	0	0	0	0
AT1G13160	570	1259	1179	1197	952	1203	1245	1217	1204	1413	783	968	1209	1389	1268	1006	1149	1042	1294	1302	1560	1512	693	1128
AT1G13170	680	1687	1343	1636	1328	1475	1058	1075	1291	1071	991	1086	1636	1853	1848	1540	1843	1853	1080	1152	754	913	1023	1035
AT1G13180	183	488	460	593	499	602	193	198	220	224	198	184	478	516	547	593	567	677	271	257	234	205	227	196
AT1G13190	1083	2295	2175	2506	2168	3430	1583	1459	1614	1815	1767	1550	2469	2481	2471	2350	2507	2872	1724	1587	1602	1801	1785	1817
AT1G13195	152	242	272	317	307	487	343	349	401	434	595	403	349	272	319	327	325	332	386	247	271	324	404	378
AT1G13200	0	1	0	0	1	0	0	0	0	1	1	0	0	0	4	0	1	0	0	0	0	0	1	0
AT1G13210	2703	6327	5927	6288	8234	13263	634	494	674	606	711	600	4558	4637	6180	7783	5817	9423	1364	479	1217	1009	823	1547
AT1G13220	698	1474	1262	1480	1255	1581	1140	1207	1214	1244	1118	1167	1329	1291	1624	1278	1339	1628	1168	1166	1050	1185	945	1088
AT1G13230	3	10	8	6	5	8	3	4	5	7	6	1	4	6	10	2	4	5	4	7	3	7	7	6
AT1G13240	0	0	0	0	0	0	0	0	0	0	0	0	0	0	0	0	0	0	0	0	0	0	0	0
AT1G13245	297	505	570	691	696	816	619	458	928	592	483	669	580	418	666	577	528	783	666	499	534	578	541	682
AT1G13250	406	1088	822	1232	853	981	1017	1062	1206	1167	1192	1446	1045	1184	1240	1015	1170	1474	1080	941	864	767	1096	1062
AT1G13260	1164	1188	1499	3202	3448	6451	1039	619	814	685	471	382	2152	879	1031	2422	2731	4176	1394	526	1462	1416	715	1407
AT1G13270	1578	3844	3595	3006	2870	3013	709	1057	1024	831	759	662	3185	4287	4073	3511	3431	3989	656	1068	809	780	493	543
AT1G13280	557	1206	848	1474	1439	1483	1005	1215	1155	1936	2254	1881	1757	1515	1074	1208	1562	1208	1411	1180	903	1000	2151	1393
AT1G13290	0	0	1	1	0	0	0	0	0	1	3	0	2	0	0	0	0	0	0	0	0	0	3	0
AT1G13300	1	2	7	12	2	1	0	5	3	1	0	0	6	12	4	2	2	13	6	1	2	0	1	3
AT1G13310	0	0	0	0	3	0	0	0	0	2	2	0	0	3	0	2	1	3	10	0	8	10	3	14
AT1G13320	1180	2542	2533	2554	2165	2767	2221	2170	2351	2533	1982	2131	2800	2913	3113	2634	2479	3130	2391	2334	2246	2380	2001	2398
AT1G13330	38	92	58	123	62	70	26	54	41	37	40	29	87	98	81	61	80	66	35	48	13	35	22	23
AT1G13340	35	58	61	114	185	141	115	109	62	126	81	99	168	142	106	203	141	330	392	132	488	514	222	540
AT1G13350	858	1680	1857	1493	1517	2081	2012	1859	1891	1875	2229	1949	1727	1412	1768	1447	1450	1808	1704	1765	1719	1771	1419	1718
AT1G13360	370	1082	1118	1260	1107	1759	1633	1632	1870	2175	2384	2390	824	1101	1263	1040	963	1423	1499	1616	1438	1286	1566	1740
AT1G13370	6	21	21	17	18	24	12	10	13	23	7	16	12	27	33	30	34	28	12	12	17	18	13	15
AT1G13380	517	1045	910	1225	816	1081	739	774	920	711	675	734	1212	1091	1385	904	1085	1170	861	809	688	799	691	848
AT1G13390	567	1188	1139	1443	1354	2042	847	785	850	1061	1194	982	1238	1043	1143	1292	1296	1444	752	640	576	747	803	807
AT1G13400	3	5	6	15	2	2	7	2	6	2	1	2	12	8	10	4	6	8	9	2	2	4	1	3
AT1G13410	81	116	83	102	108	96	37	26	44	46	40	46	131	174	140	131	120	142	60	39	43	44	24	39
AT1G13420	6	22	29	34	30	77	18	17	22	63	87	62	16	26	14	33	29	14	12	15	24	8	58	23
AT1G13430	12	10	23	11	14	64	41	33	51	23	50	55	35	5	29	8	11	9	26	13	16	9	48	30
AT1G13440	19216	39843	34753	35549	30036	41283	53536	57025	59906	54577	37176	46172	44168	50065	38655	28747	35661	37130	56817	58992	55014	51114	39992	55875
AT1G13448	47	47	48	42	46	63	38	38	35	35	17	24	93	46	51	23	39	54	38	39	10	43	39	32
AT1G13450	657	1209	1223	1291	1085	1196	814	686	731	767	863	766	1362	1130	1396	1175	959	1416	858	678	651	855	763	836
AT1G13460	280	655	601	664	657	848	670	760	819	865	792	768	838	757	820	752	671	857	794	804	761	659	788	772
AT1G13470	233	814	1149	1027	1586	1788	249	193	147	390	668	442	593	844	397	1078	488	2098	1860	339	2177	1284	669	1960
AT1G13480	0	0	0	3	1	0	1	2	0	2	1	0	5	0	4	2	5	4	3	1	4	4	10	24
AT1G13485	0	0	0	0	0	0	0	0	0	0	0	0	0	0	0	0	0	0	0	0	0	0	0	0
AT1G13490	0	0	0	6	3	3	0	0	0	0	1	0	0	0	0	0	0	0	1	0	0	0	0	0
AT1G13500	1	0	0	2	1	0	1	0	0	0	0	0	0	1	2	0	0	0	1	4	0	0	0	0
AT1G13510	1	1	0	2	0	1	0	0	3	0	1	2	0	0	0	0	1	1	0	0	0	0	0	2
AT1G13520	0	0	0	10	20	6	2	12	7	3	3	2	2	10	37	2	1	32	25	5	27	23	14	52
AT1G13530	3	8	5	2	3	13	3	4	6	4	3	1	7	5	5	12	10	20	19	3	22	7	8	20
AT1G13540	3	4	3	8	21	10	9	0	4	7	8	4	10	14	5	20	9	38	15	4	25	26	12	26
AT1G13550	9	9	31	8	10	25	8	7	4	13	22	18	7	14	15	27	12	44	48	8	40	29	22	56
AT1G13560	1253	2806	2621	2708	3015	4149	2573	2609	2936	2779	3020	3215	2921	3013	3231	3079	3599	3848	2525	2481	2416	2590	2406	2844
AT1G13570	270	512	494	570	394	530	309	294	289	362	363	347	616	426	563	535	369	566	339	332	270	339	270	335
AT1G13580	117	265	200	269	244	272	199	225	220	243	253	224	339	324	294	292	255	333	226	229	242	232	233	197
AT1G13590	0	0	0	0	0	0	0	1	0	0	0	0	0	0	0	0	0	0	0	0	0	0	0	0
AT1G13600	21	64	33	197	24	74	107	90	108	30	23	130	84	70	49	23	89	24	151	161	75	47	112	177
AT1G13605	0	0	0	0	0	0	0	0	0	0	0	0	0	0	0	0	0	0	0	0	0	0	0	0
AT1G13607	0	0	0	0	0	0	0	0	0	0	0	0	0	0	0	0	0	0	0	0	0	0	0	0
AT1G13608	0	0	0	0	0	0	2	4	0	0	0	0	2	0	0	0	1	1	1	2	0	2	0	1
AT1G13609	0	3	0	0	0	0	0	0	0	2	0	0	2	2	2	0	1	0	1	1	2	2	0	1
AT1G13610	4	3	3	19	0	9	1	9	9	5	2	4	3	3	5	4	4	1	2	6	10	3	7	8
AT1G13620	0	0	0	0	0	0	0	0	0	0	0	0	0	0	0	0	0	0	0	0	0	0	0	0
AT1G13630	70	162	161	152	141	140	110	80	91	69	82	86	180	171	197	158	147	210	114	73	109	102	51	85
AT1G13635	13	24	8	36	35	29	17	20	28	6	24	13	22	32	8	10	14	9	23	32	5	7	47	23
AT1G13640	1936	4031	4334	3382	2717	3897	2265	1861	2353	2307	1691	2008	3945	3822	6153	3695	3162	4107	2302	1979	1938	2181	1539	2125
AT1G13650	40	76	72	46	46	25	2459	1870	2235	2310	552	820	107	165	64	53	85	45	1954	3815	2801	3573	1081	2402
AT1G13660.1	0	0	0	1	0	3	2	2	0	2	4	0	0	0	0	0	0	0	1	1	1	0	3	3
AT1G13670	55	67	95	126	57	88	28	24	25	25	12	7	109	53	84	40	53	85	35	9	18	24	19	20
AT1G13680	2	0	3	8	1	3	0	2	2	4	4	1	4	4	4	4	0	2	1	4	2	1	2	0
AT1G13690	352	737	664	629	567	708	482	518	504	531	468	525	684	811	752	576	625	657	514	500	482	496	475	478
AT1G13700	131	246	382	229	108	142	78	62	40	20	18	16	264	190	315	75	84	214	41	50	60	105	41	69
AT1G13710	97	217	111	465	49	157	188	328	178	173	130	134	319	138	162	83	167	124	318	405	117	122	183	279
AT1G13720	0	0	0	0	0	0	0	0	0	0	0	0	0	0	0	0	0	0	0	0	0	0	0	0
AT1G13730	389	945	785	665	633	655	1179	1205	1233	1446	856	1164	803	992	912	565	732	773	1192	1277	1395	1237	633	1108
AT1G13740	162	500	460	540	629	863	374	269	391	555	280	579	393	442	520	379	552	572	214	332	203	214	226	392
AT1G13750	290	623	740	535	588	796	239	217	189	333	215	243	638	710	770	846	544	1122	752	204	672	556	329	647
AT1G13755	0	0	0	0	0	0	0	0	0	0	0	0	0	0	0	0	0	0	0	0	0	0	0	0
AT1G13760	0	0	0	0	0	0	0	0	0	0	0	0	0	0	0	1	0	0	0	0	0	0	0	0
AT1G13770	227	503	523	461	413	515	433	443	442	539	479	493	635	543	563	381	424	542	479	438	428	448	441	410
AT1G13780	130	259	238	244	213	253	231	185	216	212	228	190	271	273	292	182	239	305	265	213	170	216	189	231
AT1G13790	254	544	421	588	398	551	172	180	257	245	193	239	437	435	435	478	457	448	202	194	145	165	158	132
AT1G13800	23	64	56	75	36	32	49	40	46	57	24	49	62	80	65	57	44	61	47	31	33	23	17	30
AT1G13810	127	273	234	290	277	233	379	292	288	394	244	340	257	301	290	237	278	287	356	270	299	365	224	279
AT1G13820	663	1637	1520	1211	1241	1318	2089	2282	2214	2423	2013	1968	1554	1822	1673	1394	1404	1598	2007	2219	1959	2318	1587	2115
AT1G13830	8	10	25	12	25	39	17	12	13	23	49	37	17	26	8	13	19	22	57	24	39	43	58	73
AT1G13840	0	0	0	0	0	0	0	0	0	0	0	0	0	0	0	0	0	0	0	0	0	0	0	0
AT1G13850	0	0	0	0	0	0	0	0	0	0	0	0	0	0	0	0	0	0	0	0	0	0	0	0
AT1G13860	389	998	660	896	740	742	801	1009	903	814	1090	1043	1188	1329	814	798	892	838	967	1009	914	825	888	960
AT1G13870	244	465	515	478	516	750	488	503	483	589	467	541	535	549	549	573	535	652	583	542	606	562	458	512
AT1G13880	564	1056	920	1232	1232	1868	933	899	960	1067	1013	923	1068	836	901	1113	1058	1458	849	786	785	890	839	734
AT1G13890	0	0	0	0	0	0	0	0	0	0	0	0	1	0	0	0	0	0	0	0	0	0	0	0
AT1G13900	664	1629	1384	1666	1709	2089	1377	1326	1440	1470	1588	1505	1539	1748	1958	1939	1912	2196	1519	1334	1201	1250	1404	1522
AT1G13910	94	172	145	163	116	121	242	286	287	243	288	264	222	186	182	104	134	174	261	230	191	205	236	210
AT1G13920	41	87	85	94	75	104	88	93	113	123	110	113	81	81	118	79	88	82	119	93	72	68	89	104
AT1G13930	4929	10245	9226	8397	8407	11607	7783	7946	8379	9605	8840	9162	15430	15142	11408	9157	10503	9648	9181	9706	9304	8652	9955	10577
AT1G13940	365	937	788	948	615	884	762	707	931	784	922	888	837	865	946	710	792	948	832	806	685	784	776	742
AT1G13950	298	536	437	496	476	518	464	458	454	583	470	419	584	513	387	364	363	355	453	318	372	346	299	336
AT1G13960	443	939	984	899	853	1294	637	565	742	774	936	862	1109	952	1048	944	848	1167	649	548	576	794	791	742
AT1G13970	33	84	54	194	66	99	116	163	134	111	249	236	121	124	89	35	78	69	74	130	102	80	187	166
AT1G13980	1363	2631	2751	2998	2025	3041	1750	1664	1742	1735	1723	1721	3167	2947	3383	2737	2567	3271	1773	1700	1469	1687	1684	1916
AT1G13990	383	696	579	734	816	1078	381	394	366	663	914	673	997	1005	623	1075	731	972	897	365	831	955	853	988
AT1G14000	1192	2725	2641	2776	2573	3541	2677	2675	3082	3102	3004	3108	2686	2861	2846	2966	2800	3818	3284	2622	3054	3107	2858	3289
AT1G14010	395	916	880	1226	996	1028	502	571	589	709	664	547	1063	1025	1124	1207	988	1265	763	567	666	687	561	647
AT1G14020	274	735	658	693	647	669	592	633	657	718	547	629	692	765	821	621	745	799	556	552	526	553	505	553
AT1G14030	682	1606	1491	1167	1122	1290	1359	1522	1522	1349	880	1179	1539	1716	1595	1197	1388	1332	1196	1490	1184	1400	867	1140
AT1G14040	119	213	180	272	182	194	53	68	114	85	75	85	357	298	252	224	240	228	117	143	68	107	77	86
AT1G14048	0	0	0	0	0	0	0	0	0	0	0	0	0	0	0	0	0	0	0	0	0	0	0	0
AT1G14060	214	433	307	540	360	358	316	302	212	404	192	234	430	480	487	454	475	476	356	271	364	381	211	246
AT1G14070	3	26	13	10	11	58	10	19	27	8	28	22	29	31	17	35	15	39	50	12	16	24	34	45
AT1G14071	9	22	15	12	10	21	12	16	17	14	12	23	26	20	20	28	17	21	20	11	19	27	10	6
AT1G14080	0	1	3	0	2	17	0	1	2	1	0	2	0	2	7	3	3	18	10	3	13	3	9	18
AT1G14090	136	304	259	342	253	260	198	159	200	233	245	227	310	280	349	303	267	360	235	161	150	171	159	221
AT1G14100	9	13	10	5	10	10	3	8	7	9	11	7	31	14	11	9	10	7	6	8	4	2	2	1
AT1G14110	0	0	0	0	0	0	0	0	0	0	0	0	0	0	0	0	0	0	0	0	0	0	0	0
AT1G14120	5	8	2	46	72	9	12	10	14	2	7	11	149	13	13	18	32	5	16	12	7	7	79	19
AT1G14130	153	223	186	373	290	485	233	267	249	456	523	407	389	288	204	258	338	259	249	206	198	230	445	326
AT1G14140	312	590	587	599	549	701	386	374	427	482	373	387	589	637	758	632	638	722	495	398	397	461	349	467
AT1G14150	2110	4976	4617	3150	3531	4223	4908	4462	5631	5694	4424	4774	4927	4824	5119	3918	3628	4212	4042	4449	3541	4210	3188	3879
AT1G14160	0	1	0	0	0	0	1	2	0	0	0	0	0	0	4	1	0	0	0	0	0	0	1	0
AT1G14170	449	1095	1369	1325	1235	1763	177	240	229	225	172	189	1228	1159	1537	1211	1155	1863	267	226	216	204	210	281
AT1G14180	103	208	212	222	180	227	182	185	194	192	162	144	251	292	283	200	209	234	204	202	209	201	120	205
AT1G14182	0	0	0	0	0	1	1	0	0	0	0	0	0	0	0	0	0	1	0	0	0	2	0	0
AT1G14185	14	6	18	30	20	16	14	18	14	13	23	19	21	12	22	12	16	10	5	10	9	4	13	14
AT1G14190	91	138	150	137	101	139	75	102	78	81	110	102	146	126	138	104	124	126	76	82	68	57	93	50
AT1G14200	155	236	294	230	311	440	703	505	571	604	578	549	190	168	207	182	168	276	1269	536	1003	990	620	860
AT1G14205	92	261	258	150	117	154	123	46	67	69	26	35	171	212	233	123	138	177	103	84	136	190	38	82
AT1G14210	204	334	407	583	382	606	262	351	388	334	371	370	510	528	691	520	650	692	472	433	411	339	416	549
AT1G14220	0	1	1	0	0	2	0	2	0	0	0	0	1	1	1	1	0	0	0	0	0	0	0	0
AT1G14225	0	0	0	0	0	0	0	0	0	0	0	0	0	0	0	0	0	0	0	0	0	0	0	0
AT1G14230	319	717	599	720	740	719	471	692	644	680	689	657	857	975	794	724	835	865	687	715	652	626	680	662
AT1G14240	13	11	9	108	10	42	13	23	17	14	21	47	90	19	27	23	19	9	36	31	22	12	32	51
AT1G14250	269	470	295	842	1659	606	199	159	233	2310	4388	2721	1565	1840	238	782	1333	407	102	233	44	774	4765	949
AT1G14260	21	41	34	48	43	73	15	25	32	22	25	22	64	48	37	46	54	104	49	31	51	22	26	45
AT1G14270	990	2377	2231	1571	1788	1811	2378	2320	2377	2451	1837	1824	2061	2480	2746	2090	2114	2293	2001	2411	2018	2228	1583	1841
AT1G14280	808	1079	2147	1005	774	1521	3427	2840	2964	3730	2440	2660	1423	816	1406	624	549	1006	3208	2767	3257	3242	2047	2590
AT1G14290	676	1251	1981	1297	778	1385	718	621	797	804	532	694	1190	941	1965	882	797	1378	633	639	532	688	512	673
AT1G14300	263	655	535	692	523	634	294	277	256	402	229	267	618	591	697	582	535	672	382	280	368	370	175	306
AT1G14310	179	396	371	319	339	404	322	340	331	416	305	293	450	440	451	420	371	473	385	378	318	333	294	347
AT1G14315	0	0	0	0	0	1	0	1	0	0	0	2	0	0	0	0	0	0	0	1	0	0	0	1
AT1G14320	7013	17156	15539	15908	12969	12409	10545	11328	11600	12292	7863	9482	14221	19353	17346	12861	15202	16441	11891	12544	12181	12526	7311	11143
AT1G14330	344	519	640	655	631	1027	388	477	446	416	434	431	626	535	518	556	617	696	418	382	438	461	416	423
AT1G14340	284	599	472	567	517	652	522	515	548	566	664	573	703	618	563	384	481	427	523	447	483	504	582	615
AT1G14345	1644	3837	3369	2001	1900	1959	5496	5152	5701	5828	3377	3893	3432	4287	3972	2214	2253	2393	4873	5219	4957	5080	3006	4044
AT1G14350	572	1168	1079	1051	1063	1334	1124	1427	1685	968	1381	1495	1436	1383	1209	901	1020	993	1342	1230	1221	898	1203	1270
AT1G14360	321	746	676	826	875	652	562	593	670	905	724	629	780	939	878	826	848	1064	1172	544	821	831	613	918
AT1G14370	255	666	577	956	776	1273	336	243	362	333	394	377	630	621	633	884	649	971	600	352	647	612	386	748
AT1G14380	852	1634	1656	1507	1329	1581	1303	1316	1323	1247	1106	1198	1852	1984	1847	1149	1316	1818	1260	1347	1069	1173	1089	1287
AT1G14390	28	35	58	53	31	76	89	92	102	114	82	97	78	82	74	47	49	61	100	76	91	58	83	78
AT1G14400	1736	3541	3619	3715	3207	4367	2688	2921	3326	2843	3244	2873	3832	3686	4180	3340	3083	4302	3193	2936	2776	2976	3008	3092
AT1G14410	449	950	936	766	746	766	587	791	829	811	496	569	826	1090	1041	762	889	1004	724	738	767	763	449	591
AT1G14420	0	0	3	9	0	3	2	6	0	2	2	0	2	0	7	4	1	6	2	3	6	2	0	5
AT1G14430	65	115	120	141	84	152	228	301	353	264	227	254	166	137	256	166	140	214	421	424	373	314	286	285
AT1G14440	180	404	323	328	267	385	228	279	316	299	248	230	371	410	442	361	293	460	296	300	275	260	151	201
AT1G14450	885	2079	1876	2011	2015	2174	1662	1866	1972	1950	2202	1982	2194	2432	2289	2103	2072	2223	1884	1927	1576	1862	1733	1870
AT1G14455	0	1	2	0	1	0	0	0	0	0	2	2	1	1	0	1	1	2	3	0	2	0	3	0
AT1G14460	439	903	839	845	705	1023	878	891	1012	938	875	857	1094	989	1053	808	921	1051	939	920	852	784	919	878
AT1G14470	36	61	94	88	65	86	14	21	24	37	37	22	95	87	105	63	88	88	30	28	21	25	29	28
AT1G14480	54	108	80	149	115	155	37	43	48	41	56	50	170	122	128	166	177	213	80	53	80	56	37	92
AT1G14490	5	14	8	20	13	13	12	28	18	31	34	32	29	23	18	20	18	15	47	44	34	24	34	44
AT1G14500	0	0	0	0	0	0	0	0	0	0	1	0	0	0	0	0	0	0	0	0	0	0	0	0
AT1G14510	781	1733	1741	1886	1525	2150	1037	958	1164	1130	1043	1159	1735	1822	2361	2093	1630	2292	1289	1138	1254	1244	938	1159
AT1G14518	0	0	0	0	0	0	0	0	0	0	0	0	0	0	0	0	0	0	0	0	0	0	0	0
AT1G14520	225	395	415	213	485	702	60	88	73	58	762	230	416	375	491	343	420	427	45	30	47	55	226	85
AT1G14530	172	322	400	378	416	665	236	250	340	293	411	319	400	363	390	431	355	463	290	245	248	223	301	302
AT1G14540	1	3	5	17	20	17	10	6	11	2	1	12	4	15	39	39	18	34	10	5	11	5	5	49
AT1G14549	0	0	0	0	0	0	0	0	0	0	0	0	0	0	0	0	0	0	0	0	0	0	0	0
AT1G14550	0	0	0	0	0	0	0	0	2	0	0	0	1	2	3	0	0	0	0	0	0	0	0	8
AT1G14560	242	574	505	592	555	756	652	549	614	602	674	570	630	693	550	610	696	753	663	522	555	613	587	655
AT1G14570	950	1982	1928	2018	1575	2227	1558	1492	1706	1680	1934	1744	2321	2137	2185	1907	1733	2139	1655	1634	1556	1685	1515	1685
AT1G14580	207	439	489	259	477	718	563	589	866	690	878	1001	400	505	480	369	447	597	648	517	685	698	676	802
AT1G14590	176	395	365	496	426	531	465	383	435	549	435	431	497	452	570	463	493	532	408	435	414	442	363	405
AT1G14600	55	60	93	52	41	63	303	169	200	421	268	211	127	61	131	55	57	69	256	144	154	330	152	214
AT1G14610	2634	5548	5442	5447	4205	5427	4686	4441	4638	4487	3926	4193	5676	6289	5870	4473	4733	5396	4761	4516	4489	4996	3331	4496
AT1G14620	260	592	463	710	464	475	245	320	286	353	280	321	632	613	625	409	495	489	437	408	346	301	229	294
AT1G14630	63	94	70	242	55	70	98	133	127	81	100	124	152	120	141	63	111	90	133	157	81	74	93	110
AT1G14640	158	249	245	420	319	395	194	159	151	172	309	208	322	220	254	255	304	273	143	130	112	140	183	147
AT1G14642	12	30	23	46	22	38	20	19	19	20	32	10	32	25	30	38	29	21	22	1	20	15	16	18
AT1G14650	1585	3308	3102	3183	2464	3536	2622	2374	2609	2601	2547	2466	3444	3569	3637	2776	2868	3491	2796	2629	2662	2849	2134	2792
AT1G14660	129	232	247	249	276	356	136	211	177	164	269	198	272	193	272	206	210	242	210	146	149	164	162	188
AT1G14670	2897	6546	5880	7120	6034	7243	3668	3712	3828	3896	2965	3909	5749	6414	7259	7188	6849	8609	4357	3398	3676	3690	3233	3932
AT1G14680	41	71	87	117	69	88	34	38	28	50	15	25	83	82	118	71	83	99	53	35	29	40	26	41
AT1G14685	704	1639	1612	1613	1418	1767	631	505	637	519	456	513	1544	1621	1721	1525	1452	1814	618	517	503	616	525	554
AT1G14686	1	0	6	3	1	4	6	4	4	2	2	2	0	9	2	1	3	1	6	5	1	4	0	3
AT1G14687	14	68	53	101	61	70	34	37	44	45	61	33	88	74	50	58	55	60	58	52	49	42	62	28
AT1G14688	0	0	1	0	0	1	2	0	0	0	0	0	0	0	0	0	0	0	0	0	0	0	0	0
AT1G14690	848	1564	1464	1562	1102	1498	1742	1540	1750	1794	1607	1691	1773	1502	1762	1074	1201	1409	1732	1526	1464	1694	1463	1805
AT1G14700	586	992	1181	815	611	922	1131	931	1101	965	493	685	888	754	880	499	527	618	566	631	536	723	346	575
AT1G14710	1387	3040	2869	3624	2717	3382	1783	1833	1754	1868	1132	1444	2994	3331	3389	3389	3477	3817	1978	1928	1876	1994	1218	1638
AT1G14720	1240	2521	2264	2340	1672	2226	1131	954	1188	1051	722	931	2758	2637	2661	1578	1550	2058	823	976	803	1144	669	972
AT1G14730	56	77	87	85	44	74	71	73	90	50	73	92	70	63	121	40	84	88	81	65	51	52	59	82
AT1G14740	1796	3936	4748	5073	3765	6717	1814	1452	1823	1698	1698	1699	4150	3506	5181	4922	4149	6180	2106	1748	1803	2042	1767	2383
AT1G14750	17	45	54	64	34	56	26	33	26	19	36	32	50	52	57	51	36	58	32	45	32	27	27	16
AT1G14755	0	0	0	0	0	0	0	0	0	0	0	0	0	0	0	0	0	0	0	0	0	0	0	0
AT1G14760	6	3	2	15	4	10	12	11	13	5	4	7	10	3	5	4	14	5	2	7	3	6	3	11
AT1G14770	135	342	329	373	282	442	206	196	193	243	214	206	357	370	306	242	285	319	230	197	209	208	135	200
AT1G14780	21	37	32	256	276	573	52	60	35	56	42	32	80	50	34	440	370	524	45	45	43	123	69	129
AT1G14790	693	1299	1313	1587	1149	1967	820	751	784	973	1228	972	1688	1228	1171	1014	1035	1521	1366	732	1032	1047	1182	1268
AT1G14800	0	0	2	0	0	0	0	0	0	0	0	0	0	0	0	3	0	0	0	0	0	0	0	0
AT1G14810	1455	3635	3090	3167	2574	3001	2031	2200	2318	2914	1893	2410	2893	4133	3734	3567	3541	3423	2279	2277	2163	2359	1589	2247
AT1G14820	306	791	638	728	838	924	246	338	321	349	397	315	907	981	882	799	812	980	363	386	339	356	388	370
AT1G14830	1638	3658	3218	3596	3513	3843	2696	2752	2845	2862	2523	2771	3598	4048	4056	3943	3891	4622	2824	2592	2605	2721	2503	2599
AT1G14840	583	1432	1275	1093	1020	1008	2262	2109	2484	2520	1844	2354	1474	1529	1456	1210	1247	1420	2081	2351	1926	2090	1639	2131
AT1G14850	854	1672	1797	1829	1299	1625	1086	1004	1145	1097	886	1035	1853	1947	2036	1454	1506	1744	1211	1053	1076	1179	787	1114
AT1G14860	8	2	14	16	1	1	0	3	2	2	2	4	18	20	16	23	7	25	12	8	10	11	6	14
AT1G14870	9	14	27	71	77	152	21	17	25	17	25	25	56	53	82	156	100	226	73	29	85	60	31	157
AT1G14880	1970	4133	4715	3943	4254	5976	659	452	368	995	905	642	4503	4070	3311	6156	2244	10292	5647	434	3610	4964	1056	4117
AT1G14890	443	847	584	2281	381	615	639	420	541	357	144	539	1108	724	912	496	659	590	654	613	488	506	442	730
AT1G14900	187	558	403	953	217	304	272	329	335	284	304	306	694	559	559	384	434	489	484	469	348	281	352	327
AT1G14910	906	1701	1692	1763	1282	1814	1075	1085	1180	1138	1050	1279	1985	1821	1984	1485	1440	1911	1336	1042	1098	1164	1100	1266
AT1G14920	1448	2380	3063	2368	1551	2759	1321	1438	1601	1468	1638	1686	2842	2490	2886	1735	1795	2411	1414	1283	1177	1236	1226	1224
AT1G14930	0	0	3	0	0	2	0	0	0	2	0	0	0	0	0	0	0	1	1	1	0	0	0	2
AT1G14940	0	0	0	0	0	0	0	0	0	0	0	0	0	0	0	0	0	0	0	0	0	0	0	0
AT1G14950	0	0	0	0	0	0	0	0	0	0	0	0	0	0	0	0	0	0	0	0	0	0	0	0
AT1G14960	0	0	0	0	0	0	0	0	0	0	0	0	0	0	0	0	0	0	0	0	0	0	0	0
AT1G14970	179	323	319	388	231	267	176	195	211	177	213	239	366	336	356	225	262	306	216	221	166	190	171	201
AT1G14980	1151	2871	2363	3022	2246	1932	2412	1810	2061	2914	1718	2218	2603	3296	2797	2316	2504	2336	3070	1838	2586	2656	1438	2091
AT1G14990	128	331	230	302	377	291	158	200	167	213	228	219	356	405	340	347	368	371	247	273	198	253	248	218
AT1G15000	442	851	899	1051	589	897	689	623	727	700	542	641	1005	840	945	713	790	884	670	522	530	580	438	548
AT1G15002	4	5	1	9	5	0	9	9	4	12	2	1	1	12	12	7	4	2	9	7	5	3	2	5
AT1G15010	3	25	27	721	979	1270	12	3	1	18	1	3	23	17	33	919	1091	1635	13	14	15	42	16	27
AT1G15015	0	0	0	0	0	1	0	0	0	0	0	0	0	0	0	0	0	0	0	0	1	0	0	0
AT1G15020	418	783	777	804	673	816	421	394	482	444	404	344	793	823	917	730	759	984	456	483	414	482	446	467
AT1G15030	626	1288	1465	1263	1273	1416	1524	1491	1666	1570	1546	1520	1358	1429	1494	1301	1212	1630	1695	1670	1585	1824	1385	1700
AT1G15040	1	11	5	23	13	1	1	2	3	3	1	1	23	11	17	20	68	20	1	4	1	1	1	2
AT1G15045	0	0	0	0	0	0	0	0	0	0	0	0	0	0	0	0	0	0	0	0	0	0	0	0
AT1G15050	1	1	2	6	3	8	5	9	6	1	9	3	17	1	7	0	8	3	6	2	5	1	2	6
AT1G15060	393	788	746	817	669	847	2095	2127	2523	2121	2714	2658	919	942	994	854	757	1106	2005	2170	1848	1876	2205	2251
AT1G15080	76	173	120	134	96	121	104	140	139	108	128	118	210	193	152	112	120	133	115	128	93	93	92	102
AT1G15090	0	0	0	0	0	0	0	0	0	0	0	0	0	0	0	0	0	0	0	0	0	0	0	0
AT1G15100	114	453	320	337	494	601	988	771	1071	1614	1343	1483	361	461	439	339	494	465	747	766	572	584	801	904
AT1G15110	114	163	155	193	126	229	239	236	272	288	327	330	290	243	189	174	126	179	260	213	182	229	281	210
AT1G15120	1036	2127	2136	2154	2144	2516	1533	1665	1758	1981	1538	1736	2314	2632	2506	2283	2031	2473	1959	1642	1873	1715	1351	1780
AT1G15125	249	529	798	579	624	2324	36	40	26	37	40	18	1197	473	2215	1022	364	2307	276	33	82	147	71	246
AT1G15130	1516	3252	3112	3341	2862	3851	2106	2134	2163	2137	2514	2357	3619	3532	3650	3581	3223	4085	2679	2107	2409	2508	2364	2654
AT1G15140	1838	4972	4058	3716	3610	4058	3457	3689	3707	3807	2555	3186	3316	5325	4988	4937	4795	5005	2980	3562	3117	3244	2197	2907
AT1G15150	8	41	21	19	24	34	86	66	55	143	172	172	41	42	26	29	52	36	66	67	35	60	148	126
AT1G15160	0	1	5	0	3	2	1	3	3	5	7	1	0	0	1	0	2	0	2	3	0	0	0	0
AT1G15165	163	281	300	199	204	292	382	387	530	444	348	396	368	288	380	309	299	324	363	396	360	372	249	378
AT1G15170	176	268	251	248	258	451	308	289	319	327	391	348	413	365	395	358	360	332	356	330	317	321	324	353
AT1G15175	96	182	239	147	106	145	88	90	107	94	57	83	174	110	164	114	89	134	110	99	108	123	71	100
AT1G15180	661	1273	1316	892	806	1119	1527	1403	1673	1719	901	1244	1419	1274	1523	984	924	961	1369	1598	1283	1636	837	1203
AT1G15190	2	6	6	5	2	3	3	3	5	7	3	4	9	4	5	2	11	7	2	5	3	3	1	3
AT1G15200	1070	2445	2384	2274	2075	2379	2156	1985	2016	1978	1906	1977	2296	2324	2531	1799	2034	2307	1981	1716	1858	2043	1451	1838
AT1G15210	4	18	6	60	3	21	4	16	11	3	5	21	41	20	22	11	35	5	17	20	25	5	24	18
AT1G15215	144	204	222	254	194	202	207	186	236	192	262	235	269	245	216	193	220	209	176	185	136	174	185	195
AT1G15220	123	265	220	215	214	284	164	140	151	151	161	167	256	255	285	225	217	302	146	121	158	129	133	136
AT1G15230	413	753	733	732	725	812	748	717	818	847	1020	797	1027	800	843	645	601	849	743	688	586	742	803	794
AT1G15240	945	1729	1677	1649	1595	1898	1630	1592	1695	1637	2016	1848	2024	1932	2064	1624	1568	1933	1602	1392	1450	1502	1443	1606
AT1G15250	214	400	490	345	355	387	442	328	321	433	256	340	453	548	544	309	334	434	415	341	466	450	208	340
AT1G15260	563	1281	1330	904	1122	1392	1613	1246	1855	1523	1031	1316	1413	1245	1786	1205	1038	1197	1549	1649	1549	1457	1021	1391
AT1G15270	1605	3424	3200	3401	3194	4076	2820	3132	3537	3447	4109	3371	3177	3780	3886	3059	3314	3579	3081	3081	2663	2783	3039	3124
AT1G15280	1187	2420	2474	2098	2086	2615	2535	2558	2587	2589	2678	2520	2583	2427	2629	2023	2031	2640	2458	2252	2366	2504	2103	2455
AT1G15290	2676	4718	5128	3637	2774	3880	14813	14361	15655	15076	14827	14506	5608	5341	6127	3482	3525	4093	13633	15532	13898	16276	13381	17074
AT1G15300.1	46	81	75	73	60	125	147	96	108	159	157	116	88	126	67	114	95	74	123	95	98	127	90	82
AT1G15310	74	110	106	81	135	123	51	65	49	52	97	77	120	144	103	94	136	120	66	50	57	50	72	81
AT1G15320	0	0	2	0	1	0	0	0	1	0	0	0	1	1	0	0	3	0	3	2	1	0	0	1
AT1G15330	3	1	7	9	0	5	0	0	0	0	0	0	2	0	4	3	4	1	0	0	0	0	0	0
AT1G15340	2190	4517	4685	3817	2916	4572	5352	4583	6413	5004	4673	5275	4594	4109	5227	3116	3078	4363	4978	5155	4892	4875	4222	5588
AT1G15350	230	531	580	570	574	833	340	316	373	368	389	408	527	570	730	680	615	743	300	323	291	314	349	376
AT1G15360	0	1	0	0	2	2	0	3	5	3	4	0	6	6	0	4	5	0	9	12	3	3	7	0
AT1G15370	599	1359	1235	1400	1239	1592	1301	1243	1347	1435	1502	1343	1497	1559	1493	1444	1329	1536	1459	1381	1299	1309	1264	1392
AT1G15380	7	12	2	43	6	1	4	4	9	3	7	2	13	3	13	10	15	10	8	1	5	4	2	11
AT1G15385	0	0	0	0	0	0	0	0	0	0	1	0	0	0	5	0	0	0	0	0	1	0	0	1
AT1G15390	433	902	907	860	662	736	717	738	718	707	439	580	898	1107	1008	812	887	903	646	709	665	793	416	598
AT1G15400	867	1524	1691	1654	1317	1797	1305	1134	1256	1309	1557	1377	1881	1547	1906	1405	1127	1583	1281	1108	1123	1251	1230	1398
AT1G15405	34	68	77	228	71	61	38	81	68	56	66	71	199	139	122	76	169	90	92	154	96	141	106	136
AT1G15410	476	806	962	714	1009	1296	2014	1895	2554	2055	4406	3321	911	985	1377	954	1017	1123	2072	2008	1313	1660	3144	2030
AT1G15415	1	8	6	21	12	14	11	16	10	23	22	17	19	17	13	14	13	13	15	23	16	21	25	17
AT1G15420	339	714	644	682	616	737	535	439	470	592	318	417	694	752	815	634	716	679	562	472	597	627	289	451
AT1G15430	132	287	295	399	345	516	258	271	323	349	349	358	336	346	334	299	296	431	318	246	276	285	283	292
AT1G15440	463	927	860	1018	803	910	740	641	586	817	436	559	952	1146	1124	839	973	992	780	674	881	1004	378	753
AT1G15450	0	0	0	0	0	0	0	0	0	0	0	0	0	0	0	0	0	0	0	0	0	0	0	0
AT1G15460	2	3	0	17	0	3	6	4	9	0	1	3	0	0	1	1	4	0	3	3	9	2	5	6
AT1G15470	331	826	663	634	679	791	623	746	597	758	550	576	814	884	744	672	749	797	674	676	627	582	510	578
AT1G15480	221	460	524	639	404	432	144	147	202	203	131	207	556	581	570	433	443	484	177	176	137	173	158	196
AT1G15490	206	414	393	396	439	481	413	388	519	505	443	476	496	466	582	427	398	557	433	421	355	433	379	400
AT1G15500	2552	5270	4992	5174	3810	5156	6192	5732	5960	6774	4694	5274	6100	5984	6206	4908	4707	5906	6340	6486	5945	7169	4281	6200
AT1G15510	258	557	436	322	375	360	425	303	355	419	325	337	521	611	640	356	413	401	358	288	347	355	215	353
AT1G15520	12	19	24	231	305	27	10	34	11	18	42	35	52	75	385	57	22	90	658	30	514	200	116	468
AT1G15530	312	713	783	707	666	903	396	325	439	311	346	334	672	623	927	888	677	1018	370	336	379	412	290	381
AT1G15540	1	0	1	0	1	0	0	1	0	0	0	0	1	0	0	0	0	0	0	0	1	0	0	1
AT1G15550	106	210	142	280	440	430	951	744	456	908	293	376	283	255	388	429	499	428	736	1172	849	1310	286	737
AT1G15560.1	0	0	0	0	0	0	0	0	0	0	0	0	0	0	0	0	0	0	0	0	0	0	0	2
AT1G15570	146	378	364	456	227	272	215	268	301	276	248	260	348	375	427	346	331	433	285	313	289	293	198	249
AT1G15580	14	45	24	75	56	34	79	66	69	95	26	43	43	66	36	55	71	45	59	94	70	54	28	54
AT1G15590	0	0	0	0	0	0	0	0	0	0	0	0	0	0	0	0	0	0	0	0	0	0	0	0
AT1G15600	0	0	0	0	0	0	0	0	0	0	0	0	0	0	0	0	0	0	0	0	0	0	0	0
AT1G15610	0	0	0	1	0	0	0	0	0	0	0	0	0	0	0	0	0	1	0	0	0	0	0	0
AT1G15620	3	4	0	0	0	9	5	3	0	0	0	1	1	2	0	0	0	2	4	3	4	1	0	1
AT1G15630	1	5	1	10	9	7	1	1	3	4	0	3	6	5	3	1	4	0	2	4	5	3	3	3
AT1G15640	0	0	1	4	2	0	0	0	0	0	0	4	0	0	1	2	0	2	0	1	0	0	2	1
AT1G15650	0	0	0	0	0	0	0	0	0	0	0	0	0	0	0	0	0	0	0	0	0	0	0	0
AT1G15660	363	804	862	883	551	686	320	463	418	337	366	380	773	858	960	612	690	827	478	460	416	368	306	354
AT1G15670	396	629	889	2207	2266	4956	109	98	129	90	119	108	974	585	945	1890	1360	2521	383	117	190	378	194	294
AT1G15680	0	0	0	0	0	0	0	0	0	0	0	0	0	0	0	0	0	0	0	0	0	0	0	0
AT1G15690	18828	41553	42953	28745	28614	32643	33254	29007	36984	30771	26162	29709	37495	45792	54628	33285	32590	35602	27609	31832	27582	29862	22491	29268
AT1G15700	77	160	162	179	127	159	165	200	198	229	163	233	198	165	194	126	137	193	227	157	171	180	147	164
AT1G15710	258	696	543	501	528	548	859	977	1008	1152	734	987	648	804	613	577	707	615	956	946	965	930	639	892
AT1G15720	54	145	113	164	135	140	95	112	95	159	114	121	124	134	147	132	137	192	123	105	113	114	94	136
AT1G15730	989	2233	2383	1870	1741	2354	1976	1933	2080	2295	1391	1614	1944	2087	2541	1886	1928	2242	2009	2070	2106	2348	1256	1836
AT1G15740	1983	3233	3694	2894	2290	3032	3120	2651	2902	2424	3544	2431	3783	2493	3383	1715	1583	2698	2722	2829	2325	3156	3125	3629
AT1G15750	4443	9117	8788	8660	7216	9335	8625	8583	9959	8706	9893	9387	9640	9902	10937	8501	7871	10493	9362	8220	8412	9268	8285	10029
AT1G15757	0	0	0	0	0	0	0	0	0	0	0	0	0	0	0	0	0	0	0	0	0	0	0	0
AT1G15760	29	48	42	71	61	47	103	116	153	150	369	162	84	69	63	41	49	46	124	115	82	68	153	97
AT1G15770	0	0	0	0	0	0	0	3	0	1	0	0	1	0	0	0	0	0	0	0	0	0	0	0
AT1G15772	0	0	0	1	0	2	4	0	1	3	3	1	0	0	0	1	2	0	1	0	0	0	3	0
AT1G15780	1042	2158	2007	2211	1965	2848	2349	2362	2507	2111	2595	2492	2402	2383	2380	2423	2247	2593	2570	2155	2244	2374	2182	2523
AT1G15790	229	421	399	552	508	639	175	137	154	213	281	213	434	428	326	475	286	556	436	165	349	342	249	361
AT1G15800	79	164	219	205	120	215	71	69	85	56	69	55	131	150	226	168	133	242	44	55	60	67	45	60
AT1G15810	592	1342	1086	1157	1082	1195	901	869	961	990	992	1054	1200	1434	1256	1008	1100	1248	1030	884	979	867	750	894
AT1G15820	17617	36657	41755	33432	26223	31313	123435	118511	135794	131962	84912	94833	28397	31666	30797	27691	27508	29624	111808	135543	104172	131451	87381	119478
AT1G15825	1	0	0	0	0	1	0	3	3	0	4	8	0	0	0	0	0	0	5	1	9	5	2	9
AT1G15830	27	29	57	38	20	44	1390	1056	1029	994	448	642	26	18	27	6	11	24	958	1177	1011	1451	431	1003
AT1G15840	0	0	0	0	0	0	0	0	0	0	0	0	0	0	2	0	0	0	0	0	0	0	0	0
AT1G15850	0	0	0	0	0	0	0	0	0	0	0	0	0	0	0	0	0	0	0	0	0	0	0	0
AT1G15860	430	854	826	857	886	944	923	1042	1003	1096	1077	1050	991	1035	891	783	884	916	1092	988	1062	1074	943	1015
AT1G15870	12	56	37	43	26	39	11	29	21	34	21	13	31	45	41	26	22	29	28	20	42	24	15	14
AT1G15880	565	1252	1292	1302	1073	1385	854	812	944	871	889	813	1530	1262	1593	1187	1013	1466	889	844	745	1000	868	956
AT1G15885	63	126	112	71	87	95	77	70	94	89	56	59	118	116	120	58	67	109	66	85	62	95	56	67
AT1G15890	161	439	376	286	362	524	65	36	60	56	66	67	410	323	366	235	222	388	85	62	106	106	61	128
AT1G15900	11	24	32	22	14	36	5	4	3	10	8	2	17	13	21	16	15	38	9	4	4	9	8	4
AT1G15910	840	1644	1614	1664	1169	1532	987	1035	1176	1099	1169	1077	1793	1488	1721	1023	1314	1494	1237	1181	929	1067	1077	1175
AT1G15920	346	690	654	719	509	643	562	568	527	668	640	556	840	745	781	768	689	842	596	663	526	588	507	589
AT1G15930	3035	6332	6070	6870	4892	5088	4985	4501	4763	5223	3328	3791	6622	7485	6806	5071	5849	6468	5347	5421	5219	5824	3240	4901
AT1G15940	985	2113	1821	2372	1540	2006	1720	1700	2097	1872	2001	1932	2259	1844	2132	1603	1620	2002	1830	1713	1527	1634	1529	1734
AT1G15950	1150	2554	1921	3292	2559	2892	11963	10689	13318	12735	13593	13870	2965	3362	2386	2677	2884	3042	11795	11086	12024	11430	10775	11978
AT1G15960	185	430	347	318	309	470	612	852	720	628	847	815	322	374	382	330	423	357	554	421	462	359	519	524
AT1G15970	266	626	612	679	553	664	654	647	710	753	651	720	640	655	714	593	615	792	585	588	557	571	466	547
AT1G15980	4444	10499	9902	7074	7503	8875	11594	11389	12208	12264	9538	10384	9145	10756	11861	9290	8348	9859	10090	11250	9394	10516	8153	10201
AT1G15990	1	0	0	0	0	0	0	0	0	0	1	0	0	1	0	1	0	0	0	0	0	0	1	0
AT1G16000	317	755	615	783	666	517	267	283	297	360	195	282	667	818	747	548	647	712	398	302	370	300	247	249
AT1G16010	594	1409	1330	1502	1390	1937	1481	1534	1642	1715	1699	1613	1670	1638	1575	1715	1724	2024	1545	1506	1541	1496	1411	1746
AT1G16020	378	886	916	792	748	1031	1140	1150	1227	1268	1057	1059	962	1043	1142	819	878	950	1048	1140	1017	990	858	999
AT1G16022	11	11	22	7	13	28	20	13	15	18	10	24	14	14	11	10	16	20	10	11	12	15	19	13
AT1G16025	0	0	0	0	0	0	0	0	0	0	0	2	0	0	0	0	0	0	0	0	0	0	0	0
AT1G16030	164	367	276	322	248	284	259	271	251	301	316	282	385	374	370	278	337	330	284	239	252	238	306	258
AT1G16040	144	310	281	370	291	381	259	289	285	344	371	345	482	371	385	281	334	341	352	332	282	282	289	351
AT1G16060	63	106	72	159	104	213	272	330	353	598	898	751	178	143	108	174	155	145	360	351	281	316	703	606
AT1G16070	39	136	75	187	66	75	56	109	95	67	71	73	139	134	110	67	80	110	103	123	71	45	76	96
AT1G16080	2899	7055	6157	4549	5234	5871	9256	8514	9612	10533	6975	8584	7052	8126	7874	6429	5971	6886	7853	9753	7530	8287	5925	7346
AT1G16090	60	148	113	113	175	202	326	342	368	284	331	357	158	170	187	172	126	207	383	357	356	265	258	286
AT1G16100	0	0	0	0	0	0	0	0	0	0	0	0	0	0	0	1	0	0	0	0	0	0	0	0
AT1G16110	227	446	506	528	503	890	272	158	187	193	233	241	580	389	394	493	396	674	458	162	415	426	287	456
AT1G16120	0	1	2	0	2	4	0	2	4	3	3	4	1	5	4	1	2	2	5	1	1	0	2	2
AT1G16130	154	397	326	333	393	850	109	59	128	62	76	33	365	281	366	325	363	524	59	83	153	111	46	137
AT1G16140	0	1	0	0	0	0	0	0	0	1	0	0	0	0	1	0	0	0	0	0	0	0	0	0
AT1G16150	0	2	2	3	0	4	1	2	4	0	0	2	6	6	2	4	4	1	8	2	6	13	0	18
AT1G16160	0	0	0	0	0	1	0	0	1	0	0	0	0	0	0	0	0	2	2	0	3	4	0	1
AT1G16170	380	722	702	597	415	493	371	400	322	339	230	236	720	827	754	489	495	640	361	400	321	362	257	257
AT1G16180	2472	4868	4434	5610	4685	6873	4169	4333	4639	4445	5631	4898	5664	5340	5622	4962	4761	5973	4987	4547	4438	4721	5382	5522
AT1G16190	301	911	729	937	852	1057	552	608	669	607	592	692	806	937	933	823	955	972	617	623	636	585	567	604
AT1G16210	1221	2894	2514	2537	2599	3019	2544	2655	2694	2863	2669	2775	2792	2924	2729	2380	2512	2894	2611	2614	2626	2633	2391	2740
AT1G16220	80	173	126	183	125	167	107	121	157	117	133	140	194	211	171	114	148	206	153	162	103	81	108	107
AT1G16225	0	0	3	0	0	0	0	0	0	1	0	2	0	1	1	0	0	3	0	1	0	0	2	0
AT1G16230	0	0	0	0	0	0	0	0	0	0	0	0	0	0	0	0	0	0	0	0	0	0	0	0
AT1G16240	1182	2587	2555	2677	2563	3504	1453	1486	1704	1601	1754	1611	2603	2478	3013	2878	2605	3354	1696	1481	1488	1621	1597	1663
AT1G16250	232	494	479	436	368	541	367	321	350	354	398	376	605	519	547	415	376	583	323	327	305	407	368	378
AT1G16260	757	1421	1652	1294	1465	1990	1524	1175	1361	1475	1256	1301	1562	1402	1562	1725	1155	2331	2395	1171	2131	2113	1353	2226
AT1G16270	623	1431	1338	1570	1303	1811	1616	1587	1823	1817	1919	1860	1516	1533	1682	1655	1538	1859	1802	1514	1568	1896	1520	1926
AT1G16280	199	428	353	333	295	341	397	347	378	450	245	296	392	461	500	310	339	334	407	382	413	439	235	306
AT1G16290	4	1	0	5	4	4	4	15	13	2	3	5	4	2	0	2	0	0	7	2	1	0	10	7
AT1G16300	92	234	149	208	181	191	174	297	192	362	332	290	213	275	197	156	214	181	243	339	236	265	238	231
AT1G16310	113	172	119	262	103	134	125	239	180	161	220	158	200	213	174	94	160	127	177	214	156	116	211	182
AT1G16320	1004	2016	1898	1304	1413	1619	2838	2557	3234	3511	3138	3202	2362	2308	2429	1650	1544	1874	2956	2764	2855	2991	2410	3064
AT1G16330	92	165	134	215	129	122	62	131	91	66	77	94	154	201	172	156	147	202	150	145	102	80	83	94
AT1G16340	319	655	555	701	590	767	375	534	520	487	443	425	761	754	631	535	644	615	477	513	359	417	429	332
AT1G16350	1044	2402	1903	2387	1812	1912	1792	1560	1596	1838	1260	1529	2454	2800	2408	1804	1915	2048	1888	1646	1677	1809	1235	1621
AT1G16360	2	1	6	4	2	7	2	2	3	5	1	3	2	9	4	7	3	3	4	2	4	15	1	3
AT1G16370	1	28	31	171	204	495	25	14	26	24	19	8	19	27	24	184	402	350	11	14	22	19	9	15
AT1G16380	2	0	0	0	0	0	0	0	0	0	0	0	1	0	0	0	0	1	0	0	0	0	0	0
AT1G16390	130	228	301	244	138	269	347	404	487	403	245	386	238	266	399	155	186	303	319	290	341	310	322	374
AT1G16400	19	58	32	53	69	165	348	419	514	755	799	889	84	141	34	153	187	156	436	462	419	482	802	908
AT1G16410	1333	3518	1915	2582	3549	8192	11899	15244	18487	27251	37186	38777	4573	5155	1732	5695	6946	4056	15173	14538	12304	14241	35738	29427
AT1G16420	3	38	60	35	40	27	15	10	13	11	7	13	10	35	60	170	18	139	200	52	171	115	38	192
AT1G16430	79	218	211	227	154	194	186	194	195	238	173	170	221	264	261	194	221	247	154	166	158	211	136	182
AT1G16440	4	1	0	3	2	8	3	12	10	6	5	4	3	5	2	0	2	4	8	1	4	2	3	3
AT1G16445	51	140	145	99	122	114	75	69	69	75	36	44	92	131	142	117	113	126	49	81	83	63	24	49
AT1G16450	0	0	0	0	0	0	0	0	0	0	0	0	0	0	0	0	0	0	0	0	0	0	0	0
AT1G16460	1358	2601	2588	2776	2392	3046	2539	2378	2570	2844	2411	2326	3158	2973	2844	2233	2366	2561	2386	2294	1997	2167	2047	2455
AT1G16470	938	2038	1799	1883	1902	2059	1278	1427	1386	1654	1482	1469	2196	2402	2249	1993	2032	2235	1536	1399	1513	1371	1376	1591
AT1G16480	86	188	166	157	162	228	66	62	85	67	69	105	194	199	204	161	166	189	85	88	90	63	62	96
AT1G16489	19	23	35	37	43	36	26	17	43	39	52	43	20	29	37	39	30	29	41	42	57	48	45	34
AT1G16490	22	27	37	28	25	72	95	58	73	53	69	45	48	38	30	36	26	37	76	30	70	56	59	53
AT1G16500	138	536	536	471	532	765	285	286	316	383	415	358	349	428	720	468	487	797	297	187	270	227	256	321
AT1G16510	111	369	300	335	498	543	65	66	66	83	77	100	238	324	334	376	317	565	155	92	153	219	91	182
AT1G16515	17	60	68	48	69	72	152	172	164	162	111	160	50	83	77	48	54	82	131	161	139	86	93	90
AT1G16520	493	1066	957	1224	1004	1030	568	676	707	675	588	705	982	1230	1230	972	931	1133	709	720	591	495	644	549
AT1G16530	31	88	64	291	54	74	102	157	136	43	16	89	99	113	105	59	116	99	92	156	134	59	50	123
AT1G16540	184	396	345	329	418	468	226	317	267	250	405	343	432	394	368	416	377	476	355	283	272	318	331	328
AT1G16550	99	200	187	210	156	206	131	194	158	176	163	140	180	207	207	137	151	167	166	177	150	187	159	127
AT1G16560	1021	2216	2059	2169	1846	2283	1203	1281	1260	1438	1294	1234	2162	2413	2237	2242	2045	2439	1457	1217	1293	1515	1225	1355
AT1G16570	373	708	676	858	645	760	431	427	493	474	423	464	849	726	877	736	667	858	477	368	389	432	404	477
AT1G16590	90	174	167	166	162	179	166	170	146	195	195	150	239	166	185	150	143	162	139	164	146	112	170	180
AT1G16600	0	0	0	0	0	0	0	0	0	0	0	0	0	0	0	0	0	0	0	0	0	0	0	0
AT1G16610	856	2057	1884	1847	1538	1893	1420	1437	1490	1442	1233	1471	1852	2106	2065	1614	1791	2023	1754	1365	1458	1509	1185	1605
AT1G16620.1	0	0	0	0	0	0	0	0	0	0	0	0	0	0	0	0	0	0	0	0	0	0	0	0
AT1G16630	162	354	315	470	244	324	141	282	276	222	183	163	351	431	366	257	311	386	269	291	210	184	198	164
AT1G16635	2	0	4	4	0	5	5	14	3	3	5	0	4	2	3	2	5	9	3	5	5	10	1	1
AT1G16640	72	158	96	184	194	211	68	42	74	59	67	56	113	119	179	168	169	174	69	55	29	46	47	61
AT1G16650	141	340	324	339	303	303	257	162	215	219	191	173	328	330	475	374	311	306	207	199	191	213	131	196
AT1G16660.1	0	0	0	0	0	0	0	0	0	0	0	0	1	0	0	2	0	0	0	0	0	0	0	0
AT1G16670	236	601	648	804	897	1661	566	573	482	777	752	763	674	563	602	779	650	1243	1088	534	921	1071	689	1078
AT1G16680	526	1158	1095	1083	892	1032	1001	1068	1282	1151	1259	1127	1324	1271	1278	950	919	1101	1078	1048	830	1001	972	1081
AT1G16690	176	378	338	334	266	371	292	383	322	284	246	310	353	397	361	306	323	351	253	265	315	300	185	251
AT1G16700	953	2204	2060	2099	2163	2398	1774	2186	1993	2349	2306	2117	2384	2616	2377	2247	2209	2442	2200	1935	1892	1988	1961	2117
AT1G16705	28	31	9	30	35	13	5	18	18	16	31	22	51	36	13	14	22	22	27	23	11	22	44	16
AT1G16710	1015	1996	1977	2125	1912	2686	1991	2130	2390	2091	2875	2507	2274	2112	2451	2226	2063	2693	2097	1977	1978	2163	2187	2345
AT1G16720	2736	5919	6734	4144	3535	5005	14210	12996	15778	11971	9028	10419	6472	6591	8257	5046	4129	6745	13666	15462	14773	15059	11135	15606
AT1G16730	19	43	18	93	50	40	1987	1645	1832	2560	3097	2846	95	67	32	33	36	24	1972	1967	1598	1924	2235	2175
AT1G16740	446	945	834	877	892	924	816	895	879	926	863	981	997	1144	1014	828	919	943	884	887	940	857	738	834
AT1G16750	163	467	420	350	437	502	409	540	601	572	613	629	451	443	514	511	460	551	456	416	392	420	476	428
AT1G16760	0	0	0	0	0	0	1	2	0	0	0	0	0	0	0	0	0	0	0	0	0	1	0	0
AT1G16770	4	1	7	2	5	8	7	10	6	10	2	10	8	3	2	4	4	2	14	2	5	7	5	6
AT1G16780	419	949	754	1081	866	958	731	803	819	730	725	808	1079	956	894	711	903	887	689	765	530	625	708	633
AT1G16790	120	267	211	210	194	210	204	191	210	243	164	193	240	268	273	180	201	211	187	210	213	189	154	164
AT1G16800	306	575	533	568	423	541	520	521	675	541	491	516	589	573	627	407	467	537	536	510	464	510	383	566
AT1G16810	858	1792	1645	1786	1523	1791	1389	1300	1321	1482	1390	1483	1973	1840	1914	1640	1539	1927	1444	1409	1372	1389	1296	1343
AT1G16820	51	88	46	94	99	98	45	42	52	71	65	71	126	105	90	89	110	80	61	47	26	55	44	47
AT1G16825	79	173	176	162	128	165	128	141	156	164	104	135	163	176	183	151	148	195	104	163	94	128	80	129
AT1G16830	29	66	47	81	63	50	57	50	34	51	46	35	56	86	48	64	63	77	80	42	67	41	32	46
AT1G16840	712	1432	1218	1526	1554	2100	821	632	795	673	1023	875	1450	1383	1331	1493	1431	1805	774	650	656	693	760	772
AT1G16850	123	232	181	400	695	1038	70	189	78	147	223	205	284	291	152	410	705	632	69	116	98	88	220	146
AT1G16858	0	0	0	0	0	0	0	0	0	0	0	0	0	0	0	0	0	0	0	0	0	0	0	0
AT1G16860	0	0	0	0	0	0	0	0	0	0	0	0	0	0	0	0	0	0	0	0	0	0	0	0
AT1G16870	519	1401	994	1142	1007	988	711	683	784	870	581	699	1097	1441	1364	1120	1141	1281	783	715	670	783	486	672
AT1G16880	10270	24037	21931	15716	17770	21479	18672	16936	19389	20298	13990	14716	22486	26039	27054	20772	20187	22387	16474	18371	16603	19420	12641	17006
AT1G16890	1157	2685	2352	2843	2248	3038	2258	2499	2534	2435	2805	2623	2686	2652	2803	2427	2361	2766	2493	2236	2212	2553	2309	2577
AT1G16900	314	668	539	735	467	508	386	469	517	442	440	417	643	768	707	513	533	683	490	504	477	417	373	513
AT1G16905	0	0	0	0	0	0	0	0	0	0	0	0	0	0	0	0	0	0	0	0	0	0	0	0
AT1G16910	0	4	1	0	5	0	0	1	0	1	1	0	1	5	3	2	1	0	3	1	0	1	1	1
AT1G16916	145	282	279	259	237	300	196	165	144	230	199	164	357	327	299	279	248	281	234	216	137	183	159	207
AT1G16920	542	1293	1218	1459	990	1233	788	780	844	838	493	613	1354	1345	1515	1213	1193	1557	801	867	636	713	563	686
AT1G16930	94	226	195	236	287	328	171	168	210	220	211	190	228	199	223	192	169	244	202	182	153	184	139	185
AT1G16940	0	0	0	0	0	0	0	0	0	0	0	0	0	0	0	0	0	0	0	0	0	0	0	0
AT1G16950	0	0	0	0	0	1	0	0	0	0	2	1	0	0	1	0	0	0	1	0	0	0	2	3
AT1G16960	108	221	227	163	194	313	191	165	200	291	230	213	224	235	248	189	170	213	252	173	131	196	190	188
AT1G16970	292	629	615	676	601	715	530	536	569	659	622	625	577	661	608	551	522	667	726	499	609	578	477	691
AT1G16980	0	0	0	1	0	0	0	0	0	0	0	0	0	0	0	0	0	0	1	0	0	0	0	0
AT1G17000	0	0	0	0	0	0	0	2	0	0	0	0	0	0	0	0	0	0	0	0	0	0	0	0
AT1G17010	0	0	0	0	0	0	0	0	0	0	0	0	0	0	0	0	0	0	0	0	0	0	0	0
AT1G17020	36	47	23	158	111	104	69	43	44	78	115	81	113	100	58	21	64	51	85	55	61	80	83	172
AT1G17030	30	52	35	61	28	57	46	64	55	60	13	32	56	43	92	30	52	71	41	50	25	23	62	50
AT1G17040	128	199	207	242	209	249	325	303	391	363	429	357	259	222	216	190	194	243	327	285	292	346	255	340
AT1G17050	460	1199	910	664	959	1000	6777	6616	7897	8299	6048	7252	1174	1569	1272	781	1065	967	6689	7268	6761	6843	4873	6693
AT1G17060	109	210	219	136	137	317	65	39	69	41	66	62	308	163	166	88	134	148	55	42	55	69	38	53
AT1G17070	277	671	646	765	678	907	545	520	601	562	497	529	681	788	797	772	790	885	637	538	580	644	459	623
AT1G17080	933	1859	1837	1997	2114	2760	1449	1440	1529	1698	1962	1832	1897	1984	2160	1945	1983	2719	1810	1418	1614	1714	1806	1735
AT1G17090	66	139	143	97	96	94	85	107	78	106	85	86	191	184	139	96	86	95	69	75	81	53	83	80
AT1G17100	2037	4259	3595	2084	2933	2902	8327	8737	10144	11460	9717	9823	5159	5635	4330	2869	3114	2548	7501	8157	5855	6511	7152	7311
AT1G17110	987	2368	2157	2395	2179	2965	2297	2290	2564	2313	2706	2690	2536	2538	2682	2539	2473	2830	2335	2203	2049	2022	2189	2535
AT1G17120	732	1391	1333	1466	1078	1618	1230	1173	1225	1337	1225	1403	1611	1448	1706	1336	1179	1605	1158	1198	1123	1247	1196	1320
AT1G17130	622	1577	1306	1370	1319	1771	1300	1445	1463	1543	1469	1422	1533	1775	1752	1462	1507	1716	1482	1467	1382	1396	1224	1378
AT1G17140	710	1505	1629	1443	1247	1433	1887	1777	2234	2000	1525	1755	1881	1587	1740	1226	1092	1716	1992	1785	1634	1654	1346	1739
AT1G17145	318	688	797	689	645	796	470	470	498	457	570	528	713	647	790	600	576	821	485	439	474	451	383	499
AT1G17147	14	43	97	58	55	71	49	26	78	13	10	17	52	29	91	41	26	87	36	23	60	29	12	58
AT1G17150	0	0	1	0	0	0	0	0	0	0	1	0	0	0	0	0	0	0	0	0	0	0	0	0
AT1G17160	532	1079	1029	1019	897	1091	581	584	578	599	667	618	1388	1213	1233	1013	973	1118	644	605	548	546	690	663
AT1G17170	14	54	37	54	90	49	30	85	75	46	152	134	41	107	112	25	83	42	85	47	155	54	250	207
AT1G17180	0	3	1	8	0	1	9	2	8	2	2	10	2	13	27	7	4	4	4	2	10	4	3	8
AT1G17190	60	229	168	184	186	226	117	171	149	142	125	114	141	163	173	121	126	128	91	150	108	71	122	91
AT1G17200	550	1177	1159	1060	1080	1286	967	810	1055	1181	661	813	1330	1084	1605	1175	952	1330	967	1122	897	1242	696	971
AT1G17210	1683	3115	3318	3027	2225	3102	3709	3289	4158	3683	3925	4030	3801	3296	3553	2472	2459	3115	3852	3546	3295	3687	3409	4205
AT1G17220	8587	19286	18823	12503	14615	18277	25164	23925	29608	26251	23331	24400	18972	23309	21450	15665	19226	19934	22472	25954	23103	26053	20011	25423
AT1G17230	427	779	760	1073	613	1243	672	771	730	683	863	764	714	756	896	947	806	1140	751	586	615	559	684	785
AT1G17232	33	48	57	78	66	74	55	43	63	37	78	50	89	70	80	72	66	98	59	64	42	45	60	31
AT1G17235	0	0	0	0	0	1	0	0	0	0	0	0	0	0	0	0	1	0	0	0	0	0	0	1
AT1G17240	18	35	38	53	46	45	38	23	29	32	39	32	55	68	23	36	23	55	57	18	48	58	54	49
AT1G17255	96	191	161	212	190	234	195	160	164	137	222	204	198	238	211	193	193	212	166	165	142	157	129	134
AT1G17250	12	31	40	51	97	74	21	21	33	26	128	41	75	72	90	93	64	116	90	59	70	64	84	116
AT1G17260	40	140	58	113	229	81	110	125	123	129	770	163	101	105	56	101	82	90	109	103	100	93	326	113
AT1G17270	136	281	264	265	214	299	244	220	199	227	176	222	276	333	337	248	285	316	219	208	225	200	206	193
AT1G17275.1	0	0	0	0	0	0	0	0	0	0	0	0	0	0	0	1	0	0	0	0	0	0	0	0
AT1G17277.1	0	0	0	0	0	0	0	0	0	0	0	0	0	0	0	0	0	3	0	0	0	0	0	0
AT1G17280	576	1200	1210	1175	1096	1489	1221	1287	1435	1397	1605	1420	1357	1159	1430	1162	1151	1522	1388	1222	1232	1402	1312	1454
AT1G17285	0	1	1	1	0	0	1	0	3	4	4	2	1	0	1	1	1	0	0	0	1	0	2	4
AT1G17290	2745	6888	6217	8302	6733	8416	3545	3784	3524	4016	2537	2931	6022	7612	6859	8353	7261	8837	4790	4232	4723	5309	2914	4706
AT1G17300	0	0	0	0	0	0	2	0	0	0	0	0	0	0	0	0	1	1	0	0	0	0	0	0
AT1G17310	0	0	0	0	0	0	0	0	0	0	0	0	1	0	0	0	0	0	0	0	1	0	1	1
AT1G17330	289	602	639	602	622	719	495	423	425	489	455	414	608	532	659	645	489	776	567	354	543	604	362	504
AT1G17340	427	889	1008	1273	1511	2608	746	643	797	1006	1253	951	923	878	1161	1553	1372	1899	917	733	823	1168	999	1177
AT1G17345	2	9	8	17	9	11	12	13	14	10	8	12	10	18	16	12	12	21	10	11	7	22	9	4
AT1G17350	192	387	383	452	357	399	271	299	307	322	264	286	463	427	437	324	330	388	255	298	222	249	253	263
AT1G17360	919	1951	1859	1497	1892	2565	4767	4629	5061	5049	4388	4866	2243	2627	2027	1681	2121	2233	4323	4548	4224	4673	3852	4577
AT1G17370	1401	3236	2883	3341	2788	4021	4913	4485	4993	6424	5317	5776	3644	3403	3683	2994	3228	3587	4774	4750	4596	5110	4549	5238
AT1G17380	85	170	72	1570	1749	2979	200	172	215	706	806	643	494	274	121	1240	1901	1230	258	168	193	140	647	277
AT1G17390.1	0	0	0	0	0	0	0	0	0	0	0	0	0	0	0	0	0	0	0	0	0	0	1	0
AT1G17400	16	13	29	37	20	39	20	10	39	18	25	12	21	17	26	16	13	22	16	14	6	16	13	21
AT1G17410	120	214	206	207	237	286	179	163	148	220	178	163	210	220	257	205	237	229	198	152	176	205	133	183
AT1G17420	390	1182	683	5865	8894	19197	723	790	756	960	905	895	1152	846	617	7514	10823	7570	721	564	734	758	892	937
AT1G17430	442	716	732	708	636	1088	265	315	252	371	465	426	739	632	587	582	602	824	560	267	332	326	475	333
AT1G17440	793	1939	1608	1851	1964	2761	1977	1884	2010	1921	2419	2362	1787	1905	1641	1900	1884	2333	2570	1728	2357	2188	2094	2471
AT1G17450	527	953	897	1029	842	1116	657	672	727	649	904	818	1156	1068	994	859	934	1088	899	693	668	657	773	758
AT1G17455	131	285	277	301	262	250	69	78	78	95	131	85	327	299	340	304	251	338	88	75	86	79	65	80
AT1G17460	104	185	149	211	136	197	46	70	76	82	67	78	258	161	169	142	128	176	60	48	61	54	60	47
AT1G17470	1461	3081	2824	3073	2508	2928	3043	2896	2559	3223	2130	2190	3741	3420	3533	2962	2896	3324	3221	3071	2941	3390	2220	2897
AT1G17480	123	210	155	240	183	195	85	123	130	108	104	96	216	215	255	182	244	206	91	146	107	81	105	89
AT1G17490	188	433	384	377	416	557	334	351	390	474	527	442	476	487	428	460	436	508	413	367	354	364	404	337
AT1G17495.1	0	0	0	0	0	0	0	0	0	0	0	0	0	0	0	0	0	0	0	0	0	0	0	0
AT1G17500	621	1346	1201	2114	1754	2009	705	691	752	718	809	820	1533	1567	1489	2416	1850	2499	1018	678	791	789	863	1050
AT1G17510	173	398	271	390	383	329	170	231	214	226	218	230	456	465	407	344	374	399	234	196	166	181	230	197
AT1G17520	280	541	538	549	462	573	458	462	493	477	414	452	639	529	573	504	416	568	488	402	408	499	369	390
AT1G17530	371	668	656	722	546	727	611	565	644	739	718	626	735	751	764	644	481	692	706	589	651	688	599	737
AT1G17540	0	2	0	0	0	0	0	0	0	0	0	0	1	0	0	1	0	0	0	0	0	0	0	0
AT1G17545	0	0	0	0	0	0	0	0	0	0	0	0	0	0	0	0	0	0	0	0	0	0	0	0
AT1G17550	1095	2501	1945	2085	2500	2777	3265	3510	3874	4159	5737	4837	2688	2819	1954	1923	2334	2265	3636	3312	3216	3331	3945	3975
AT1G17560	139	221	219	372	239	215	128	167	167	156	125	145	299	323	274	221	259	246	175	159	136	118	111	115
AT1G17570	0	0	0	0	0	0	0	0	0	0	0	0	0	0	0	0	0	0	0	0	0	0	0	0
AT1G17580	1112	2287	2347	2288	1817	2338	1705	1701	1779	1626	1906	1783	2279	2186	2442	1810	1902	2327	1748	1568	1495	1660	1466	1744
AT1G17590	135	253	164	318	325	454	142	199	211	169	244	220	299	257	177	339	299	267	284	201	192	211	252	274
AT1G17600	307	766	802	750	927	1392	370	303	383	355	320	332	734	768	862	1193	720	1363	673	337	598	569	367	641
AT1G17610	158	306	335	348	422	674	320	253	295	355	271	304	447	437	448	485	334	598	484	270	402	408	334	439
AT1G17615	0	0	0	0	0	0	0	1	0	0	0	4	1	1	0	8	1	0	15	1	3	14	2	4
AT1G17620	1185	2495	2271	2672	3860	8529	1538	1580	1784	1660	1791	1951	2944	2812	2160	2649	3720	3837	1650	1400	1533	1558	1878	1545
AT1G17630	64	121	102	152	120	152	44	57	73	59	56	73	190	171	118	125	136	158	70	77	51	59	61	48
AT1G17640	84	187	194	183	142	237	124	129	120	167	144	154	231	185	179	134	117	191	130	134	122	159	122	121
AT1G17650	829	1935	1925	1316	1380	1616	1489	1625	1698	1707	1079	1128	1655	2103	2230	1813	1663	1877	1526	1837	1184	1398	935	1049
AT1G17665	415	1025	925	651	738	721	6	6	5	4	2	3	907	1020	1408	815	750	790	4	3	8	3	7	7
AT1G17660	0	0	0	0	0	0	0	0	0	0	0	0	0	0	0	0	0	0	0	0	0	0	0	0
AT1G17670	0	0	0	0	0	0	0	0	0	0	0	0	0	0	0	0	0	0	0	0	0	0	0	0
AT1G17680	618	1212	1156	1176	998	1378	1013	858	988	1039	1079	1004	1264	1161	1196	1107	946	1216	975	894	863	956	907	991
AT1G17690	453	1063	961	948	844	909	1036	891	891	1160	624	815	1058	1120	1323	825	959	1021	1124	1031	1061	1249	626	883
AT1G17700	85	146	223	246	204	262	269	198	169	185	186	222	153	144	241	140	152	192	168	137	133	119	160	175
AT1G17710	4	2	5	5	2	18	12	2	14	9	20	6	3	3	10	6	2	11	5	0	4	5	4	38
AT1G17720	1231	2583	2585	2774	2404	2952	2386	2514	2644	3023	2946	2860	3165	3385	3198	2945	2916	3452	2763	2521	2438	2546	2464	2550
AT1G17730	427	1137	981	1259	1078	1408	970	911	1077	1060	1049	1116	1127	1118	1224	1246	1259	1537	985	932	881	984	910	1021
AT1G17744	1	8	6	10	24	23	8	8	2	4	30	26	2	13	4	8	8	10	12	1	8	10	21	17
AT1G17745	2294	3713	2335	3606	7938	9039	2265	3715	3146	3878	9683	8948	6462	5485	2599	3887	4984	3520	4479	2872	2768	2392	10091	6303
AT1G17750	72	132	66	210	201	334	129	140	139	267	259	252	135	141	90	291	302	243	128	108	100	123	182	148
AT1G17760	413	875	734	902	769	1018	809	792	884	876	965	921	939	919	751	814	826	806	987	721	712	709	821	911
AT1G17770	0	0	0	0	0	0	0	0	0	0	0	1	0	0	0	0	0	0	0	0	0	0	0	0
AT1G17780	321	642	706	534	476	743	521	615	624	637	783	636	643	678	737	483	443	586	537	521	594	540	553	573
AT1G17790	135	325	271	324	308	406	272	287	299	286	323	262	367	294	359	321	336	356	318	303	269	289	301	290
AT1G17800	0	0	0	0	0	0	0	0	0	0	0	0	0	0	0	0	0	0	0	0	0	0	0	0
AT1G17810	0	0	1	0	0	0	0	0	0	0	0	0	0	1	0	0	0	0	0	0	0	0	0	0
AT1G17820	307	673	666	580	612	679	800	840	774	951	745	816	804	823	816	709	609	786	859	823	899	927	721	878
AT1G17830	20	33	28	119	74	74	77	89	79	189	67	91	61	80	52	83	120	53	120	147	112	154	70	119
AT1G17840	1329	3101	2834	2430	3207	4012	4118	4488	4354	3690	3167	3994	3487	4091	3693	2991	3078	4091	3941	4199	4615	4283	3440	3941
AT1G17850	438	902	809	664	591	614	546	528	614	624	404	425	991	972	960	664	635	837	407	552	457	497	312	422
AT1G17860	192	231	218	355	318	520	242	338	405	234	232	318	352	361	256	205	278	278	385	223	249	327	232	523
AT1G17870	51	92	53	112	87	87	1901	1642	1261	1324	577	994	136	100	86	92	57	115	1639	1356	1355	1383	727	976
AT1G17880	2191	5533	4889	4650	4232	4299	4243	4233	4482	4577	3145	3469	4743	6060	5511	4235	4539	5224	4509	4526	4377	4563	2530	3710
AT1G17890	634	1580	1386	1658	1493	1590	888	933	997	1149	940	982	1448	1832	1601	1775	1638	1976	1208	925	1160	1042	970	1164
AT1G17900.1	0	0	0	0	0	0	0	0	0	0	0	0	0	0	0	0	0	0	0	0	0	0	0	0
AT1G17910	0	0	0	0	0	0	0	0	0	0	0	0	0	0	0	0	0	0	0	0	0	0	0	0
AT1G17920	94	235	265	224	209	268	140	167	225	180	145	201	337	321	327	180	207	278	187	232	188	186	179	125
AT1G17930	239	445	380	531	348	487	342	359	351	369	393	454	488	457	472	411	406	542	365	359	354	307	379	380
AT1G17940	241	477	515	432	366	583	419	638	397	637	663	702	595	481	593	402	320	448	464	429	434	361	523	432
AT1G17950	11	5	2	12	10	7	6	10	9	8	12	11	10	7	8	9	18	4	7	14	8	7	21	21
AT1G17960	22	14	27	47	14	15	7	21	13	5	8	12	19	18	22	15	10	18	21	14	12	16	13	17
AT1G17970	305	602	742	619	402	459	354	383	328	329	344	380	657	546	568	378	337	442	395	345	316	324	337	327
AT1G17980	821	1719	1582	2520	2974	5057	1112	1190	1118	1109	1293	1254	1782	1766	2082	2940	3221	3781	1264	1068	962	1161	1149	1330
AT1G17990	0	2	0	2	1	1	0	0	1	0	0	0	1	0	0	1	0	0	0	1	1	1	0	0
AT1G18000	0	1	1	0	1	1	0	0	1	0	1	0	0	0	3	1	0	0	0	1	0	1	1	2
AT1G18010	1	2	0	0	1	1	3	1	3	4	1	0	0	0	0	0	0	0	2	0	0	0	0	0
AT1G18020	1	2	0	1	0	4	0	1	0	1	1	0	1	1	1	0	1	2	0	1	0	0	0	0
AT1G18030	234	351	389	354	455	587	314	276	319	303	301	346	470	389	550	425	421	529	318	299	321	395	286	375
AT1G18040	137	287	240	305	233	252	242	242	249	230	208	239	278	289	350	270	304	316	264	254	260	241	223	235
AT1G18050	0	1	1	0	0	0	1	0	0	2	0	1	0	0	0	0	0	3	4	2	1	2	2	0
AT1G18060	966	2057	1788	1533	1539	1765	6726	6231	7216	7162	5721	6148	2430	2715	2400	2094	2140	2241	6452	7197	5969	6551	5415	6068
AT1G18070	2917	7291	6168	6528	6515	8029	6630	6437	6536	7740	5271	6081	6527	8311	7671	6967	7749	7955	7175	6651	6920	7104	4771	6343
AT1G18075	79	209	181	127	165	118	89	111	90	95	151	106	159	220	158	93	127	153	87	71	57	60	92	67
AT1G18080	5497	13279	11796	12133	9169	9789	9362	9572	10337	9847	6655	8333	11592	15652	13459	10254	11578	12460	10675	11024	9962	10840	6490	9659
AT1G18090	128	315	245	239	295	308	376	397	393	415	244	318	328	416	360	264	278	291	317	406	399	362	229	319
AT1G18100	2	0	3	0	2	0	0	2	1	1	0	2	2	1	1	2	0	2	2	0	0	1	1	1
AT1G18120	0	0	0	0	0	1	0	0	0	0	1	0	0	0	0	0	0	0	0	0	0	0	4	0
AT1G18130	0	0	0	4	0	0	3	0	0	0	1	0	0	0	1	1	0	1	0	0	0	0	0	0
AT1G18140	11	108	34	109	62	32	17	19	12	42	79	65	83	69	29	85	66	72	29	42	21	22	30	41
AT1G18150	567	1280	1195	1205	1276	1582	1221	1307	1432	1465	1587	1698	1547	1817	1459	1243	1475	1618	1406	1496	1446	1348	1416	1530
AT1G18160	1124	2421	2437	2561	2211	2953	1790	1596	1899	1730	2047	1843	2722	2473	3120	2474	2340	3195	1965	1608	1660	1836	1658	2093
AT1G18170	1077	2241	2141	1661	1801	2090	1836	1556	1944	1926	1579	1598	2173	2278	2362	1833	1823	1944	1360	1475	1253	1443	1095	1216
AT1G18180	59	109	96	105	60	85	73	81	117	104	75	83	171	136	143	125	114	160	94	105	77	108	104	114
AT1G18190	306	659	644	749	659	843	638	646	696	702	724	702	848	810	899	752	822	893	717	688	614	690	707	692
AT1G18191	0	0	0	0	0	0	0	0	0	0	0	0	0	0	0	0	0	0	0	0	0	0	0	0
AT1G18200	11	35	55	162	313	488	17	21	21	18	21	29	35	50	73	270	441	486	37	24	44	46	11	57
AT1G18210	1066	3110	2826	4573	5673	8175	1039	1060	1349	1147	1243	1326	2641	3106	3779	6006	6240	7695	1359	1088	1210	1395	1166	1583
AT1G18220	0	0	0	0	0	0	0	0	0	0	0	0	0	0	0	0	0	0	0	0	0	0	0	0
AT1G18230	0	0	0	0	0	0	1	0	0	0	0	0	0	0	0	0	0	0	0	0	0	0	0	0
AT1G18240.1	0	0	0	0	0	0	0	0	0	0	0	0	0	0	0	0	0	0	0	0	0	0	0	0
AT1G18250	422	1126	618	1662	615	658	455	792	732	554	599	621	1164	1287	1002	739	942	838	840	987	527	410	629	531
AT1G18260	1231	2268	2235	2637	1900	2454	1723	1678	1853	1972	1935	2071	2603	2327	2655	2345	2082	2855	2217	1653	1840	2060	1922	2233
AT1G18265	46	109	82	46	89	68	20	47	52	49	73	36	130	173	89	45	72	63	23	70	25	9	43	21
AT1G18270	1201	2508	2583	2469	2431	3203	2008	2219	2273	2233	2882	2500	2594	2356	2774	1942	2260	2606	2311	1990	1859	2273	2567	2813
AT1G18280	0	0	2	0	0	0	0	0	0	0	0	0	0	0	0	0	0	0	0	0	0	0	1	0
AT1G18290	0	0	0	0	0	0	0	0	0	0	0	0	0	0	0	0	0	3	2	0	0	0	0	0
AT1G18300	81	119	135	198	315	399	175	126	170	141	95	116	133	97	114	199	282	253	319	109	202	188	88	164
AT1G18310	0	0	0	0	0	0	0	0	0	0	0	0	0	0	0	0	0	0	3	0	0	1	0	0
AT1G18320	17	39	39	42	40	28	26	22	14	27	23	23	32	48	43	25	40	30	13	23	28	22	9	18
AT1G18330	22	26	50	70	22	21	267	172	227	201	103	157	44	35	53	14	29	31	273	253	303	306	106	243
AT1G18335	99	205	182	212	147	209	268	256	270	276	245	278	230	203	199	162	165	204	234	207	214	234	217	228
AT1G18340	130	256	274	247	234	260	225	223	199	213	188	211	277	317	318	212	266	282	256	220	230	230	162	234
AT1G18350	6	1	9	5	1	15	5	5	6	13	8	1	4	1	4	4	1	6	4	1	4	2	1	7
AT1G18360	215	555	420	463	501	479	1224	1571	1474	1674	1669	1983	487	578	430	394	480	506	1491	1429	1442	1186	1315	1508
AT1G18370	430	939	784	1178	605	656	351	603	604	431	329	415	972	1182	924	829	814	1086	642	751	432	486	371	397
AT1G18390	156	352	510	408	460	889	84	89	109	88	100	118	339	273	460	428	289	648	129	75	163	116	108	153
AT1G18382	0	8	8	12	10	12	0	1	3	3	2	1	5	4	10	4	5	7	8	1	5	3	3	8
AT1G18400	278	726	975	1158	1079	1373	504	310	250	510	305	203	860	1042	1445	1402	1287	1576	337	263	255	400	256	221
AT1G18410	23	40	17	144	10	21	20	32	21	7	7	25	82	38	24	14	32	18	27	28	35	7	32	44
AT1G18415	225	426	401	425	291	433	259	242	243	298	248	302	509	506	532	307	403	410	247	254	191	247	237	243
AT1G18420	1	5	0	3	1	1	0	1	1	4	2	2	1	6	2	5	2	3	6	0	0	3	1	0
AT1G18430	0	0	0	0	0	0	0	0	0	0	0	0	0	0	0	0	0	0	0	0	0	0	0	0
AT1G18440	257	724	633	543	591	637	614	620	657	559	531	569	554	732	723	611	607	770	537	597	572	538	431	488
AT1G18450	975	1817	1802	2107	1582	1921	1387	1314	1501	1428	1395	1440	2107	1963	2212	1569	1596	2113	1539	1430	1295	1551	1210	1417
AT1G18460	617	1148	1436	1469	957	1094	3266	2898	3124	2956	2279	2922	1098	1045	1401	915	893	1106	2726	3129	2621	3088	2601	3944
[truncated: 31,612 more rows]

## Sheet: Suppl Table S2 Phytohormones
Supplemental Table S2. Arabidopsis thaliana rosette constitutive and wound-induced phytohormone statistics. When wildtype or lox2 mutant plants reached growth stage 3.9 (Boyes et al., 2001), rosette leaves were wounded with a hole punch. Control (undamaged) or wounded samples were taken for acidic phytohormone analysis 1 h later. Phytohormone differences were analyzed by 2-factor analysis-of-vari…
	12-oxo-Phytodienoic acid (OPDA)	Jasmonic acid (JA)	7-iso-Jasmonyl-isoleucine (JA-Ile)	Salicylic acid (SA)	Abscisic acid (ABA)
Genotype	F(1,16) = 6.58; p < 0.001	F(1,10) = 5.08; p = 0.048	F(1,15) = 7.13; p = 0.02	F(1,16) = 7.44; p = 0.02	F(1,12) = 0.01; p = 0.91
Wound	F(1,16) = 0.004; p = 0.86	F(1,10) = 7.10; p = 0.02	F(1,15) = 11.50; p = 0.004	F(1,16) = 1.59; p = 0.23	F(1,12) = 4.25; p = 0.06
Genotype x wound	F(1,16) = 0.003; p = 0.88	F(1,10) = 7.27; p = 0.07	F(1,15) = 6.96; p = 0.02	F(1,16) = 0.76; p = 0.40	F(1,12) = 0.07; p = 0.80

## Sheet: Suppl Table S3 Glucosinolates
Supplemental Table S3. Arabidopsis thaliana rosette constitutive and wound-induced glucosinolate (GSL) statistics. When wildtype or lox2 mutant plants reached growth stage 3.9 (Boyes et al., 2001), rosette leaves were wounded with a hole punch. Control (undamaged) or wounded samples were taken for GSL analysis 12 hours later. GSL differences were analyzed by 2-factor analysis-of-variance (ANOVA)(…
	IBE	ERU	RAPH	ALY	HESP	HIR	GBC	NEO	4OH-GBC	4MeOH-GBC	Total aliphatic	Total indolic	Total GSL
Genotype	F(1,16) = 0.21; p = 0.65	F(1,16) = 2.43; p = 0.14	F(1,16) = 0.16; p = 0.70	F(1,16) = 0.20; p = 0.66	F(1,18) < 0.001; p = 0.99	F(1,16) = 0.70; p = 0.41	F(1,16) = 0.01; p = 0.91	F(1,16) = 0.36; p = 0.56	F(1,14) = 0.07; p = 0.80	F(1,16) = 0.68; p = 0.42	F(1,16) = 0.13; p = 0.72	F(1,14) = 0.01; p = 0.91	F(1,14) = 0.09; p = 0.77
Wound	F(1,16) = 0.002; p = 0.96	F(1,16) = 2.09; p = 0.17	F(1,16) = 0.01; p = 0.92	F(1,16) = 0.16; p = 0.70	F(1,18) = 0.12; p = 0.74	F(1,16) = 0.02; p = 0.91	F(1,16) = 0.16; p = 0.70	F(1,16) = 1.93; p = 0.18	F(1,14) = 1.12; p = 0.30	F(1,16) = 0.04; p = 0.84	F(1,16) = 0.001; p = 0.98	F(1,14) = 0.44; p = 0.52	F(1,14) = 0.006; p = 0.94
Genotype x wound	F(1,16) = 0.09; p = 0.77	F(1,16) = 0.74; p = 0.40	F(1,16) = 0.10; p = 0.76	F(1,16) = 0.02; p = 0.90	F(1,18) = 0.01; p = 0.92	F(1,16) = 0.03; p = 0.87	F(1,16) = 0.40; p = 0.54	F(1,16) = 0.14; p = 0.71	F(1,14) = 0.75; p = 0.40	F(1,16) = 1.49; p = 0.24	F(1,16) = 0.11; p = 0.74	F(1,14) = 0.42; p = 0.53	F(1,14) = 0.15; p = 0.70
Abbreviations
Aliphatic	Thio	Sulfinyl
C3		IBE: glucoiberin (3-methylsulfinylpropyl GSL)
C4	ERU: glucoerucin (4-methylthiobutyl GSL)	RAPH: glucoraphanin (4-methylsulfinylbutyl GSL)
C5		ALY: glucoalyssin (5-methylsulfinylpentyl GSL)
C6		HESP: glucohesperin (6-methylsulfinylhexyl GSL)
C8		HIR: glucohirsutin (8-methylsulfinyloctyl GSL)
Indolic
GBC: glucobrassicin (indole-3-methyl GSL)
NEO: neoglucobrassicin (1-methoxyindol-3-ylmethyl GSL)
4OH: 4-hydroxyindol-3-ylmethyl GSL (4-hydroxyGBC)
4MeOH: 4-methoxyindole-3-methyl GSL (4-methoxy GBC)

## Sheet: Suppl Table S4 RNA reads
Supplemental Table S3: RNA-Seq (summary)
Samples	Genotype	Time	Treatment	Total reads	After clipping	Uniquely mapped reads to arabidopsis genome	Mapping efficiency
WT-U1-1	Wild-type	1 h	Constitutive	18143281	18077546	17678198	0.9779
WT-U1-2				39714877	39569634	38429216	0.9712
WT-U1-3				37438649	37293227	36532768	0.9796
WT-W1-1			Wounded	36318522	36202586	35122978	0.9702
WT-W1-2				33882327	33738600	32906767	0.9753
WT-W1-3				43866822	43693456	42819457	0.98
WT-U12-1		12 h	Constitutive	41843790	41685866	40677897	0.9758
WT-U12-2				40412534	40249380	39486089	0.981
WT-U12-3				44841483	44658865	43836798	0.9816
WT-W12-1			Wounded	46668653	46483205	45562540	0.9802
WT-W12-2				40640446	40487693	39641707	0.9791
WT-W12-3				41972456	41799549	41019088	0.9813
lox2-U1-1	lox2 mutant	1 h	Constitutive	40655118	40493213	39572576	0.9773
lox2-U1-2				42563890	42396329	41583253	0.9808
lox2-U1-3				43507081	43307877	42492095	0.9812
lox2-W1-1			Wounded	37761899	37628899	36355673	0.9662
lox2-W1-2				36946833	36814676	36095762	0.9805
lox2-W1-3				43114162	42946189	41834590	0.9741
lox2-U12-1		12 h	Constitutive	42674360	42512701	41643970	0.9796
lox2-U12-2				42200488	42011824	41316227	0.9834
lox2-U12-3				39835904	39680711	38947777	0.9815
lox2-W12-1			Wounded	43358436	43177025	42270882	0.979
lox2-W12-2				35988999	35853989	35248354	0.9831
lox2-W12-3				43243647	43076302	42125057	0.9779
						AVERAGE mapping efficiency	0.978242

## Sheet: Suppl Table S5A Pttn 1
Supplemental Table S5A. Pattern 1: General early wound-induced genes. Four week-old Arabidopsis thaliana wildtype or lox2 plants were wounded with a hole punch on each fully expanded rosette leaf and harvested 1 or 12 h later. This subset of genes exhibits an expression pattern where wound-induced transcripts in both WT and lox2 plants are rapidly increased at 1 h and return to lower levels at 12…
At1g01480	1-Amino-cyclopropane-1-carboxylate synthase 2; ethylene biosynthesis	ACS2
At1g02400	Gibberellin 2-oxidase 6 that acts on C19 gibberellins but not C20 gibberellins; Giberellin catabolism	GA2OX6
At1g06620	2-Oxoglutarate (2Og) and Fe(II)-dependent oxygenase; Negative regulation of jasmonate signaling; OPDA catabolism	JID1
At1g07150	Mitogen-activated protein kinase kinase kinase 13	MAPKKK13
At1g09950	Response to ABA and salt 1	RAS1
At1g10585	Basic helix-loop-helix (bHLH) transcription factor
At1g14540	Peroxidase	PER4
At1g14780	MAC/Perforin domain-containing protein; CAD1-like 1	CAD1L1
At1g14870	Plant cadmium resistance 2	PCR2
At1g15010	Mediator of RNA polymerase II transcription subunit; Defense response to fungal pathogens
At1g16370	Organic cation/carnitine transporter 6	OCT6
At1g17380	Jasmonate-zim-domain protein 5; Negative regulator jasmonate signaling; Wound- and jasmonate-induced	JAZ5
At1g17420	Lipoxygenase 3; Jasmonate biosynthesis	LOX3
At1g18200	Rab GTPase-like A1I protein	RABA6B
At1g19180	Jasmonate-zim-domain protein 1; Negative regulator jasmonate signaling; Wound-induced	JAZ1
At1g19250	Flavin-dependent monooxygenase 1; Pipecolate N-hydroxylase (EDS1-regulated, SA-independent)	FMO1
At1g20450	Dehydrin protein	ERD10
At1g20510	OPC-8:0 CoA ligase1;3-oxo-2-(2′-[Z]-pentenyl)cyclopentane-1-octanoic acid-8:CoA ligase; Jasmonate biosynthesis; Wound-induced	OPCL1
At1g22810	A-5 DREB ERF/AP2 transcription factor; Negative regulator of plant resistance to pathogens by suppressing PAMP-triggered immunity	ERF019
At1g23850	Transmembrane protein
At1g27730	Salt tolerance zinc finger transcriptional repressor; Chitin oligomer-induced	STZ/ZAT10
At1g28480	Thioredoxin; Suppresses jasmonate-responsive PDF1.2 expression, supplesses ORA59 promoter activity; May be involved in SA x JA crosstalk	GRX480/ROXY19
At1g30135	Jasmonate-zim-domain protein 8; Negative regulator jasmonate signaling	JAZ8
At1g30720	FAD-binding Berberine protein	BBE10
At1g32910	HXXXD-type acyl-transferase protein
At1g32960	Subtilase	SBT3.3
At1g43160	Related to AP2.6; Ethylene response factor transcription factor	RAP2.6
At1g44350	IAA-amino acid conjugate hydrolase; Jasmonate catabolism	ILL6
At1g51090	Heavy metal transport/detoxification	HMAD1
At1g51620	Protein kinase
At1g51760	IAA-amino acid conjugate hydrolase; Conjugates IAA and Ala in vitro	IAR3
At1g51800	Leucine-rich repeat protein kinase	IOS1
At1g51820	Leucine-rich repeat protein kinase	SIF4
At1g52890	NAC domain containing protein 19; Binds to ERD1 promoter; Salt-, drought-, ABA-induced	NAC019
At1g53633	Hypothetical protein
At1g56060	Cysteine-rich/transmembrane domain protein B; mitochondrial protein, salt-induced; negative regulator of salt stress	CYSTM3
At1g56660	MAEBL domain protein
At1g57630	Toll-Interleukin-Resistance (TIR) domain protein; Innate immunity
At1g57650	ATP-binding protein
At1g59865	Transmembrane protein
At1g61120	Geranyllinalool synthase; Volatile biosynthesis; Caterpillar herbivory-induced	TPS04/GES
At1g12610	Dwarf and delayed flowering 1; DREB subfamily A-1 of ERF/AP2 transcription factor	DDF1
At1g61340	F-box protein; jasmonate signaling; (A)biotic stress-induced	FBS1
At1g61610	S-locus lectin protein kinase
At1g61890	MATE efflux transporter
At1g62320	Early-responsive to dehydration stress (ERD) protein	OSCA1.4
At1g63030	Integrase-type DNA-binding superfamily protein	DDF2
At1g65390	Phloem protein 2 A5; Phloem protein - two domain (lectin and Toll-Interleukin1 receptor); Induced by two-spotted spider mite (Tetranychus urticae) attack	PP2-A5
At1g66370	MYB domain protein 113; Anthocyanin biosynthesis	MYB113
At1g67856	RING/U-box superfamily protein
At1g68500	Hypothetical protein
At1g69930	Glutathione S-transferase TAU 11	GSTU11
At1g70640	Octicosapeptide/Phox/Bem1p (PB1) domain-containing protein
At1g72416	Chaperone DnaJ-domain superfamily protein
At1g72520	PLAT/LH2 domain-containing lipoxygenase 4; Jasmonate biosynthesis	LOX4
At1g73550	Non-specific lipid transfer protein, GPI-anchored	LTPG8
At1g73810	Core-2/I-branching beta-1,6-N-acetylglucosaminyltransferase
At1g74930	DREB ERF/AP2 transcription factor	ORA47
At1g76470	NAD(P)-binding Rossmann-fold superfamily protein
At1g76650	Calmodulin-like 38	CML38
At1g76790	Indole glucosinolate O-Methyltransferase	IGMT1
At1g79400	Cation/H+ exchanger 2	CHX2
At1g79680	Wall-associated kinase 10	WAKL10
At1g80840	WRKY transcription factor 40; Jasmonate-induced; Positive regulator of basal pathogen resistance	WRKY40
At2g06050	Oxo-phytodienoate reductase 3; Jasmonate biosynthesis	OPR3
At2g13810	AGD2-like defense response protein 1; Pipecolic acid biosynthesis	ALD1
At2g14290	LL-diaminopimelate protein (DUF295)	FDB13
At2g17660	RPM1-interacting protein 4	RIN4
At2g17840	Senescence/dehydration-associated protein-like protein	ERD7
At2g18690	Transmembrane protein
At2g20880	AP2/ERF transcription factor; drought-induced	ERF53
At2g21510	DNAJ heat shock N-terminal domain-containing protein
At2g22760	Basic helix-loop-helix (bHLH) transcription factor	BHLH19
At2g22880	VQ motif-containing protein	VQ12
At2g24850	Tyrosine aminotransferase 3; Jasmonate-induced	TAT3
At2g27080	Late embryogenesis abundant (LEA) hydroxyproline-rich glycoprotein family	NHL13
At2g27660	Cysteine/Histidine-rich C1 domain protein
At2g27690	Cytochrome P450, family 94, subfamily C, polypeptide 1; Wound- and jasmonate-induced	CYP94C1
At2g29440	Glutathione S-transferase tau 6	GSTU6
At2g30040	Mitogen-activated protein kinase kinase kinase 14	MAPKKK14
At2g32140	Transmembrane receptor; Defense-related
At2g32200	Cysteine-rich/transmembrane domain A-like protein	HCYSTM5
At2g34500	Cytochrome P450, family 710, subfamily A, polypeptide 1	CYP710A1
At2g34600	Jasmonate-zim-domain protein 7; Negative regulator jasmonate signaling	JAZ7
At2g34930	Disease resistance protein / LRR protein
At2g35290	Hypothetical protein
At2g38240	2-Oxoglutarate (2OG) and Fe(II)-dependent oxygenase that hydroxylates JA to 12-OH-JA; Negative regulator of jasmonate signaling	JOX4
At2g38250	Homeodomain-like superfamily protein; Transcription factor, pathogen defense	GT-3B
At2g39420	⍺/β-Hydrolase	MAGL8
At2g39980	HXXXD-type acyl-transferase
At2g40330	PYR1-like 6; ABA sensor/receptor	PYL6
At2g42360	RING/U-box superfamily protein	ATL41
At2g42760	DUF1685 protein
At2g43550	DEFL protein; Trypsin inhibitor	TI6
At2g44578	RING/U-box superfamily protein	ATL89
At2g44840	Ethylene-responsive element binding factor 13	ERF13
At2g45940	Hypothetical protein (DUF295)	DOA6
At3g01830	Calcium-binding EF-hand protein; Singlet oxygen-induced
At3g02140	ABI five-binding protein 2 protein; Negative regulator ABA responses	AFP4
At3g02840	ARM repeat superfamily protein
At3g04010	O-glycosyl hydrolases 17
At3g05660	Receptor-like protein 33	RLP33
At3g07600	Heavy metal transport/detoxification protein
At3g09940	Monodehydroascorbate reductase3; Ascorbate-glutathione cycle	MDAR3
At3g14590	Calcium-dependent lipid-binding (CaLB domain) protein	NTMC2T6
At3g21320	Early flowering protein
At3g22275	Jasmonate ZIM-domain protein 13; Negative regulator of jasmonate signaling	JAZ13
At3g22910	ATPase E1-E2 type/ haloacid dehalogenase-like hydrolase	ACA13
At3g23250	MYB transcription factor; Lignin biosynthesis associated with effector-triggered immunity	MYB15
At3g25180	Cytochrome P450 monooxygenase; Catalyzes the production of two volatile homoterpenes, 4,8-dimethylnona-1,3,7-triene (DMNT) and 4,8,12-trimethyltrideca-1,3,7,11-tetraene (TMTT). TMTT involved in volatile signaling attracting predatory insects	CYP82G1
At3g25760	Allene oxide cyclase 1; Jasmonate biosynthesis	AOC1
At3g25780	Allene oxide cyclase 3; Jasmonate biosynthesis	AOC3
At3g29250	NAD(P)-binding Rossmann-fold superfamily protein	SDR4
At3g43250	Coiled-coil protein	DUF572
At3g44260	Polynucleotidyl transferase, ribonuclease H-like superfamily protein; CCR4-associated factor 1, mRNA deadenylation activity, polynucleotidyl transferase, ribonuclease H-like; Involved in defense responses	CAF1a
At3g45060	High affinity nitrate transporter 2.6	NRT2.6
At3g46660	UDP-glucosyl transferase 76E12; Flavonol 3-O-glucosyltransferase	UGT76E12
At3g48520	Cytochrome P450, family 94, subfamily B, polypeptide 3; Jasmonoyl-isoleucine-12-hydroxylase that catalyzes the formation of 12-OH-JA-Ile; Negative regulator of jasmonate signaling	CYP94B3
At3g50260	Member of the DREB subfamily A-5 of ERF/AP2 transcription factor; Ethylene- and JA-Ile-induced	CEJ1/DEAR1
At3g51450	Calcium-dependent phosphotriesterase superfamily protein
At3g52450	U-box 22; Negative regulator of PAMP-triggered immunity	PUB22
At3g57460	Catalytic/ metal ion binding / metalloendopeptidase/ zinc ion binding protein
At3g61190	BON association protein 1; Binds to BON1; Binding to phospholipids enhanced by Ca2+	BAP1
At4g01360	BPS1-like protein	BPS3
At4g04490	Cysteine-rich receptor-like protein kinase 36	CRK36
At4g04540	Cysteine-rich receptor-like kinase 39	CRK39
At4g08170	Inositol 1,3,4-trisphosphate 5/6-kinase	ITPK3
At4g11170	Disease resistance protein (TIR-NBS-LRR class)	RMG1
At4g11911	STAY-GREEN-like protein	NYE1
At4g12720	MutT/nudix protein; ADP-ribose hydrolase; Negatively regulates EDS1-dependent plant defense and programmed cell death	NUDT7
At4g13395	Rotundifolia-like 12	RTFL12
At4g17500	Ethylene-responsive transcription factor 1A	ERF1A
At4g18170	WRKY DNA-binding protein 28; Induces the SA biosynthesis genes ICS1 and PBS3	WRKY28
At4g21200	Gibberellin 2-oxidase that acts specifically on C-20 gibberellins; giberellin catabolism	GA2OX8
At4g21830	Methionine sulfoxide reductase B7	MSRB7
At4g22620	SAUR-like auxin-responsive protein	SAUR34
At4g24380	Dihydrofolate reductase
At4g27140	Seed storage albumin 1	SESA1
At4g27654	Transmembrane protein
At4g28140	ERF/AP2 transcription factor, DREB subfamily A-6	ERF54
At4g29780	Nuclease
At4g30280	Xyloglucan endotransglucosylase/hydrolase 18	XTH18
At4g31800	WRKY transcription factor 18; Pathogen-induced	WRKY18
At4g34410	Redox-responsive transcription factor 1	RRTF1
At4g35985	Senescence/dehydration-associated protein-like protein
At4g36010	Pathogenesis-related thaumatin superfamily protein
At4g36410	Ubiquitin-conjugating enzyme 17	UBC17
At4g36950	Mitogen-activated protein kinase kinase kinase 21	MAPKKK21
At4g37770	1-Amino-cyclopropane-1-carboxylate synthase 8; Ethylene biosynthesis	ACS8
At4g38830	Cysteine-rich receptor-like protein kinase 26	CRK26
At5g01380	Homeodomain-like superfamily protein	GT3A
At5g01760	ENTH/VHS/GAT protein; Modulates auxin distribution	TOL7
At5g01900	WRKY DNA-binding protein 62	WRKY62
At5g05410	DRE-binding protein 2A	DREB2A
At5g05600	2-Oxoglutarate (2OG) and Fe(II)-dependent oxygenase that hydroxylates JA to 12-OH-JA; Negative regulator of jasmonate signaling	JOX2
At5g06570	⍺/β-Hydrolase; Strigolactone metabolism	CXE15
At5g07010	Sulfotransferase 2A; Jasmonate metabolism; Sulfotransferase 2A that acts on 11- and 12-hydroxyjasmonic acid; Negative regulator jasmonate signaling; Jasmonate-induced	ST2A
At5g10625	Flowering-promoting factor-like protein	FPF1
At5g11920	6- and 1-Fructan exohydrolase	csINV6
At5g12340	DUF4228 domain protein	DUF4228
At5g13200	GRAM domain protein	GER5
At5g13220	Jasmonate-zim-domain protein 10; Negative regulator of jasmonate signaling	JAZ10
At5g16360	NC domain-containing protein-like protein
At5g17350	Hypothetical protein; PADRE protein; Pathogen- (Sclerotinia sclerotium) induced
At5g17490	RGA-like protein 3; DELLA protein; Negative regulator of GA signaling	RGAL3
At5g19100	Aspartyl protease
At5g19230	Glycoprotein membrane precursor GPI-anchored
At5g20230	Blue-copper-binding protein; Lignin biosynthesis; Stress-induced	BCB
At5g22520	Hypothetical protein
At5g22540	Transmembrane protein, putative (DUF247)
At5g22545	Hypothetical protein
At5g24230	Lipase class 3-related protein	PRLIP6
At5g24780	Vegetative storage protein 1	VSP1
At5g28237	Pyridoxal-5'-phosphate-dependent enzyme; Tryptophan synthase	TSB4
At5g36925	Hypothetical protein	ARACIN1
At5g38700	Cotton fiber protein
At5g42380	Calmodulin-like 37; Stress-induced, drought response	CML37
At5g43170	Zinc-finger protein 3	ZF3
At5g43650	Basic helix-loop-helix (bHLH) DNA-binding superfamily protein	BHLH92
At5g43890	Flavin monooxygenase; Auxin biosynthesis	YUC5
At5g44310	Late embryogenesis abundant protein (LEA)	MIF1
At5g45630	Senescence regulator (Protein of unknown function, DUF584)	S40-2
At5g47220	Ethylene-response element binding factor 2; Positive regulator of jasmonate responses. Pathogen (Fusarium oxysporum) resistance	ERF2
At5g47240	Nudix hydrolase homolog 8	NUDT8
At5g47850	CRINKLY4-related 4	CCR4
At5g51060	NADPH/respiratory burst oxidase protein D	RHD2
At5g51990	C-repeat-binding factor 4	CBF4
At5g52020	Integrase-type DNA-binding superfamily protein	ERF025
At5g52050	MATE efflux transporter	DTX50
At5g52310	Low-temperature-responsive protein 78 (LTI78) / desiccation-responsive protein 29A (RD29A)	LTI78/COR78
At5g53750	CBS domain-containing protein
At5g56980	Cotton fiber protein; Wound-, PAMP and jasmonate-induced
At5g58680	ARM repeat superfamily protein
At5g59580	UDP-glucosyl transferase 76E1; Quercetin 3-O-glucosyltransferase	UGT76E1
At5g60310	Concanavalin A-like lectin protein kinase	LECRK-1.10
At5g62360	Plant invertase/pectin methylesterase inhibitor	PMEI13
At5g62520	Similar to RCD one 5; Salt-induced, stress response	SRO5
At5g63450	Cytochrome P450, family 94, subfamily B, polypeptide 1; Negative regulator of jasmonate signaling; Wound-, cold-induced	CYP94B1
At5g64750	ABA repressor 1; ERF/AP2 transcription factor, subfamily B-4; ABA-, drought-, sugar stress-induced. Regulation of ABA-mediated stress response	ABR1
At5g65300	Hypothetical protein; Salt-, ABA-, IAA-, pathogen (Pseudomonas syringae)-induced	SUPA
At5g66650	Calcium uniporter (DUF607); Chloroplast	CMCU
At5g67080	Mitogen-activated protein kinase kinase kinase 19	MAPKKK19
At5g67620	DUF4228 domain protein; PADRE protein: Pathogen (Sclerotinia sclerotium) induced	DUF4228

## Sheet: Suppl Table S5B Pttn 2
Supplemental Table S5B. Pattern 2: Early WT wound-induced genes. Four week-old Arabidopsis thaliana wildtype or lox2 plants were wounded with a hole punch on each fully expanded rosette leaf and harvested 1 or 12 h later. This subset of genes exhibits an expression pattern where early wound-induced transcripts are higher in WT compared to lox2 plants. Differentially expressed genes determined by …
At1g06160	Octadecanoid-responsive AP2/ERF 59	ORA59
At1g09930	Oligopeptide transporter 2	OPT2
At1g14120	2-Oxoglutarate (2OG) and Fe(II)-dependent oxygenase; IAA oxidase	DAO2
At1g15520	Pleiotropic drug resistance 12; ABA transporter	ABCG40
At1g18710	Myb transcription factor	MYB47
At1g28370	ERF domain protein 11	ERF11
At1g32350	Alternative oxidase 1D	AOX1D
At1g51780	IAA-amino acid hydrolase ILR1-like 5	ILL5
At1g72260	Thionin 2.1; Jasmonate-induced	THI2.1
At1g74430	MYB transcription factor	MYB95
At1g75960	AMP-Dependent synthetase and ligase
At1g79310	Metacaspase 7	MC7
At2g15490	UDP-Glycosyltransferase 73B4	UGT73B4
At2g25460	EEIG1/EHBP1 protein
At2g29470	Glutathione S-transferase tau 3	GSTU3
At2g30770	Cytochrome P450 family 71 polypeptide; Camalexin biosynthesis; Jasmonate-induced	CYP71A13
At2g42350	RING/U-box superfamily protein	ATL40
At3g04070	NAC domain containing protein 47	NAC047
At3g11480	S-adenosyl-L-methionine-dependent methyltransferase; Methylates salicylic acid and benzoic acid. (A)biotic stress-induced	BSMT1
At3g15500	NAC domain containing protein 3	NAC3
At3g23240	Ethylene response factor 1	ERF1
At3g25250	AGC (cAMP-dependent, cGMP-dependent and protein kinase C) kinase 2-1.Oxidative signal-inducible1 (OXI1) serine/threonine protein kinase	AGC2-1
At3g26830	Cytochrome P450 superfamily protein; camalexin biosynthesis	PAD3
At3g27809	Hypothetical protein
At3g47960	Major facilitator superfamily protein; Glucosinolate/proton transporter	NPF2.10
At3g53600	C2H2-type zinc finger family protein	ZAT18
At3g53790	TRF-like 4	TRFL-4
At4g08770	Peroxidase	PRX37
At4g11470	Cysteine-rich receptor-like protein kinase (CRK) 31	CRK31
At4g15280	UDP-Glucosyl transferase 71B5	UGT71B5
At4g16740	Terpene synthase 03; (E,E)-alpha-farnesene synthase; Volatile signaling	TPS03
At4g21680	Nitrate transporter 1.8	NPF7.2
At4g25433	Peptidoglycan-binding LysM domain-containing protein
At4g28085	Transmembrane protein
At4g29690	Alkaline phosphatase-like
At4g29930	Basic helix-loop-helix (bHLH) DNA-binding superfamily protein
At5g03204	Hypothetical protein
At5g04340		ZAT6
At5g10300	Methyl esterase 5; R-selective hydroxynitrile lyase activity	MES5
At5g13330	Related to AP2 6l	RAP2.6L/ERF113
At5g15960	Stress-responsive protein/ stress-induced protein	KIN1
At5g16960	Zinc-binding dehydrogenase
At5g27060	Receptor-like protein 53	RLP53
At5g59820	C2H2-type zinc finger protein; High light/cold acclimation	RHL41
At3g24982	Receptor-like protein 40	RLP40
At3g28740	Cytochrome P450 superfamily protein; Volatile biosynthesis	CYP81D11

## Sheet: Suppl Table S5C Pttn 3
Supplemental Table S5C. Pattern 3: Early lox2 wound-induced genes. Four week-old Arabidopsis thaliana wildtype or lox2 plants were wounded with a hole punch on each fully expanded rosette leaf and harvested 1 or 12 h later. This subset of genes exhibits an expression pattern where early wound-induced transcripts are higher in lox2 compared to WT plants. Differentially expressed genes determined b…
At1g09932	Phosphoglycerate mutase
At1g33960	P-loop containing nucleoside triphosphate hydrolases superfamily protein	AIG1
At1g70130	Concanavalin A-like lectin protein kinase	LECRK-V.2
At2g22810	1-Aminocyclopropane-1-carboxylate synthase 4; Ethylene biosynthesis	ACS4
At4g33905	Peroxisomal membrane 22 kDa (Mpv17/PMP22) protein
At4g35180	Lys/His transporter 7	LHT7
At1g01680	Plant U-box 54	PUB54
At2g37670	Transducin/WD40 repeat-like superfamily protein
At4g39670	Glycolipid transfer protein (GLTP); Shuttles ceramide-1-phosphate between membranes	GLTP
At4g17670	DUF581: Senescence-associated protein
At4g23200	Cysteine-rich receptor-like protein kinase (CRK12) 12	CRK12
At4g23210	Cysteine-rich receptor-like protein kinase (CRK13) 13; HSR and defense against pathogens; Salicylic acid-dependent	CRK13

## Sheet: Suppl Table S5D Pttn 4
Supplemental Table S5D: Pattern 4: General late wound-induced genes. Four week-old Arabidopsis thaliana wildtype or lox2 plants were wounded with a hole punch on each fully expanded rosette leaf and harvested 1 or 12 h later. This subset of genes exhibits an expression pattern where wound-induced transcripts in both WT and lox2 plants are increase to the highest level at 12 h post-wounding. Genes…
At1g09350	Galactinol synthase 3; Catalyzes formation of galacinol from UDP-galactose and myo-inositol	GoLS3
At1g14250	GDA1/CD39 nucleoside phosphatase
At1g60190	ARM repeat superfamily protein	PUB19
At1g64195	Defensin-like protein 35	PDFL2.1
At1g69480	EXS (ERD1/XPR1/SYG1) family protein	EXS (ERD1/SPR1/SYG1)
At1g70270	Transcription factor
At2g02990	Ribonuclease T2; Inhibits anthocyanin production; Wound-induced signaling independent of jasmonic acid	RNS1
At2g22930	UDP-glycosyltransferase
At2g26150	Heat shock transcription factor A2	HSFA2
At2g33380	Ca2+-binding protein; Peroxygenase, fatty acid hydroperoxide reductase; Stress-induced caleosin; Drought-, salt- and ABA-induced; Involved in the production of 2-hydroxyoctadecatrienoic acid (oxylipin metabolism)	RD20
At2g39030	Acyl-CoA N-acyltransferase (NAT); ornithine N-delta-acetyltransferase	NATA1
At3g22620	Bifunctional inhibitor/lipid-transfer protein/seed storage 2S albumin superfamily protein	LTPG20
At3g27170	Chloride channel B	CLC-B
At3g50280	HXXXD-type acyl-transferase
At3g55970	Jasmonate-regulated gene 21; 2-Oxoglutarate/Fe(II)-dependent oxygenase that hydroxylates JA to 12-OH-JA; Negative regulator of jasmonate signaling	JOX3
At3g59220	Pirin	PRN1
At4g17470	⍺/β-hydrolase; Oxylipin-induced	PPTE/CRSH
At4g27410	NAC (No Apical Meristem) domain transcriptional regulator superfamily protein	RD-26
At4g37990	Cinnamyl alcohol dehydrogenase 8; Pathogen-induced; Lignin biosynthesis	CAD8
At5g03210	E3 ubiquitin-protein ligase; DBP-interacting protein 2	DIP2
At5g05340	Peroxidase; Lignin biosynthesis	PRX52
At5g17860	Cation-calcium exchanger 7	CAX7
At5g59310	Lipid-transfer protein	LTP4
At5g61890	ERF/AP2 transcription factor, subfamily B-4	ERF114

## Sheet: Suppl Table S5E Pttn 5
Supplemental Table S5E. Pattern 5: Late WT wound-induced genes. Four week-old Arabidopsis thaliana wildtype or lox2 plants were wounded with a hole punch on each fully expanded rosette leaf and harvested 1 or 12 h later. This subset of genes exhibits an expression pattern where late wound-induced transcripts are higher in WT compared to lox2 plants. Differentially expressed genes determined by De…
At1g02930	Glutathione S-transferase 6; camalexin biosynthesis	GSTF6
At1g03495	HXXXD-type acyl-transferase; anthocyanin acyltransferase	3AT2
At1g03940	HXXXD-type acyl-transferase; Coumaroyl-CoA:anthocyanidin 3-O-glucoside-6''-O-coumaroyltransferase 1	3AT1
At1g19570	Dehydroascorbate reductase; Glutathione-ascorbate cycle; Oxidizes glutathione in response to elevated hydrogen peroxide. Induced by oxidative stress, SA and JA	DHAR1
At1g19670	Chlorophyllase 1; Chlorophyll degradation, jasmonate-inducible, produces a toxic compound for caterpillars	CLH1
At1g20490	AMP-dependent synthetase and ligase; 4-coumarate-CoA ligase-like 3	4CL
At1g32640	Basic helix-loop-helix (bHLH) DNA-binding transcription factor	MYC2
At1g56650	Production of anthocyanin pigment 1; Transcription factor involved in anthocyanin metabolism	PAP1
At1g61800	Glucose-6-phosphate/phosphate translocator 2	GPT2
At1g64200	Vacuolar H+-ATPase subunit E, isoform 3, jasmonate-induced	VHA-E3
At1g73325	Kunitz family trypsin and protease inhibitor	KTI3
At2g17470	Aluminum-activated malate transporter	ALMT6
At2g23010	Serine carboxypeptidase-like 9; sinapoylglucose:sinapoylglucose O-sinapoyltransferase; Sinapate ester biosynthesis	SCPL9/SST
At2g29370	NAD(P)-binding Rossmann-fold superfamily protein; Tropinone reductase homolog
At2g30830	2-Oxoglutarate (2Og) and Fe(II)-dependent oxygenase
At2g32510	Mitogen-activated protein kinase kinase kinase 17; Involved in wound- and jasmonate-signaling. Interacts with MKK3 (At5g40440) and activates MPK2 (At1g59580)	MAPKKK17
At2g37260	WRKY transcription factor; Proanthocyanin biosynthesis	TTG2
At2g38750	Annexin 4; Ca2+-dependent membrane binding protein, thought to be involved in Golgi-mediated secretion	ANNAT4
At2g39330	Jacalin-related lectin 23;	JAL23
At2g43510	Trypsin inhibitor 1; ROS-induced	TI1
At2g47180	Galactinol synthase 1; Catalyzes formation of galacinol from UDP-galactose and myo-inositol; Induced by oxidative stress	GoLS1
At3g14440	9-cis-Epoxycarotenoid dioxygenase 3; ABA biosynthesis	NCED3
At3g26840	Esterase/lipase/thioesterase; Diacylglycerol O-acyltransferase activity; Maintain integrity of photosynthetic membrane during stress and senescence	PES2
At3g29590	HXXXD-type acyl-transferase; malonyl-CoA:anthocyanidin 5-O-glucoside-6"-O-malonyltransferase	5MAT
At3g44560	Fatty acid reductase 8; Wound-induced	FAR8
At3g44860	Farnesoic acid carboxyl-O-methyltransferase	FAMT
At3g45140	Lipoxygenase 2, jasmonate biosynthesis	LOX2
At4g01080	Trichome birefringence-like 26	TBL26
At4g02360	DUF538; Transmembrane protein; ABA-induced	ASD3
At4g08870	Arginase/deacetylase; Arginase 2; MeJA-induced, defense against Botrytis cinerea	ARGAH2
At4g09820	Basic helix-loop-helix (bHLH) transcription factor; Flavonoid biosynthesis	TT8
At4g10390	Protein kinase; Probable receptor-like protein kinase
At4g13410	Cellulose synthase-like protein A15	CSLA15
At4g14090	UDP-glycosyltransferase: Anthocyanidin 5-O-glucosyltransferase
At4g15200	Formin 3	FH3
At4g15210	β-amylase 5; Cytosolic, phloem-associated	BAM5
At4g15440	Hydroperoxide lyase 1; Green leafy volatiles	HPL1
At4g16590	Cellulose synthase-like A01	CSLA01
At4g17480	⍺/β-Hydrolase
At4g18440	L-Aspartase-like; Adenylsuccinase	ASL
At4g22880	Leucoanthocyanidin dioxygenase; Proanthocyanin biosynthesis	LDOX
At4g23600	Tyrosine transaminase; Cystine lyase, cysteine biosynthesis, ethylene biosynthesis, wound-induced	CORI3
At4g37140	Methyl esterase	MEE69
At5g07990	Cytochrome P450; Phenylpropanoid biosynthesis	TT7
At5g10410	ENTH/ANTH/VHS superfamily protein	PICALM10B
At5g17220	Glutathione S-transferase phi 12; Transport and/or accumulation of anthocyanins and proanthocyanidins in the vacuole	GSTF12
At5g36220	Cytochrome P450 81D1; MeJA-induced	CYP81D1
At5g38120	AMP-dependent synthetase and ligase; Peroxisomal acyl-coenzyme A synthetase; Jasmonate biosynthesis	4CL8
At5g38130	HXXXD-type acyl-transferase
At5g41315	Basic helix-loop-helix (bHLH) transcription factor; Trichome development	GL3
At5g42800	Dihydroflavonol 4-reductase; Anthocyanin biosynthesis	DFR
At5g54060	UDP-glucose:flavonoid 3-O-glucosyltransferase; anthocyanin modification	UF3GT
At5g67210	DUF579; Irregular xylem protein; Xylan synthesis and deposition in the secondary cell wall	IRX15-L

## Sheet: Suppl Table S5F Pttn 6
Supplemental Table S5F. Pattern 6: Late lox2 wound-induced genes. Four week-old Arabidopsis thaliana wildtype or lox2 plants were wounded with a hole punch on each fully expanded rosette leaf and harvested 1 or 12 h later. This subset of genes exhibits an expression pattern where late wound-induced transcripts are higher in lox2 compared to WT plants. Differentially expressed genes determined by …
At2g41800	DUF642; cell wall protein, induced M/G1 phases of cell cycle	TEB
At3g55090	ABC-2 type transporter; Involved in suberin barrier	ABCg16
At2g45220	Plant invertase/pectin methylesterase inhibitor; pectin remodeling	PME17
At3g13950	Ankyrin
At3g28890	Receptor-like protein 43	RLP43
At5g24200	⍺/β-Hydrolases; pathogen-induced, lipase-like, salicylic acid-induced	PRLIP2
